# Supplementary material for: Comparative Genomic Insights into MatE Transporter Diversity and Habitat Adaptation of Archaea
Source: Microorganisms. 2026 Feb 25;14(3):531. doi: 10.3390/microorganisms14030531 (PMC13028788; doi:10.3390/microorganisms14030531)
Supplement: Supplementary file 1 [file microorganisms-14-00531-s001.zip › Supplementary Table.xlsx]

## Sheet: Table S1
Table S1. Genomes used to construct the archaea reference tree. Taxonomic annotations were obtained from the source databases (NCBI, GTDB, JGI and EBI-gut-rumen), and differences between classification systems may exist.
Group	Organism Groups	Organism Name	GenBank accession	Size (Mb)	GC content (%)	Niche	Metabolism type	MatE Transporter
Asgard	Archaea;Asgard group;Asgard group incertae sedis	Candidatus Jordarchaeum madagascariense EB_bin_7	GCA_019056875.1	3.67764	40.8	Host-associated	Heterotrophic	No
Asgard	Archaea;Asgard group;Candidatus Baldrarchaeota	Candidatus Baldrarchaeum yapensis Yap30.bin9.72	GCA_016840465.1	2.26779	45.9	Marine	H2-dependent methylotrophic	No
Asgard	Archaea;Asgard group;Candidatus Baldrarchaeota	Candidatus Baldrarchaeota archaeon MAG_95	GCA_019056805.1	1.92251	35.5	Marine	H2-dependent methylotrophic	No
Asgard	Archaea;Asgard group;Candidatus Borrarchaeota	Candidatus Borrarchaeota archaeon Yap75.bin3.45	GCA_016840315.1	1.70274	38.6	Marine	Hydrogenotrophic	No
Asgard	Archaea;Asgard group;Candidatus Borrarchaeota	Candidatus Borrarchaeum weybense lw60_2018_gm2_56	GCA_019057385.1	4.17893	37	Marine	Hydrogenotrophic	No
Asgard	Archaea;Asgard group;Candidatus Borrarchaeota	Candidatus Borrarchaeota archaeon Yap200.bin8.146	GCA_016840645.1	4.74337	38.3	Marine	Hydrogenotrophic	No
Asgard	Archaea;Asgard group;Candidatus Gerdarchaeota	Candidatus Gerdarchaeota archaeon MP5_1_791	GCA_016840945.1	4.41771	31.7	Marine	Heterotrophic	No
Asgard	Archaea;Asgard group;Candidatus Gerdarchaeota	Candidatus Gerdarchaeota archaeon MP5_2_2012	GCA_016840905.1	2.30592	32	Marine	Heterotrophic	No
Asgard	Archaea;Asgard group;Candidatus Heimdallarchaeota	Candidatus Heimdallarchaeota archaeon LC_2	GCA_001940725.1	4.84359	32.6	Hydrothermal vent	Hydrogenotrophic	No
Asgard	Archaea;Asgard group;Candidatus Heimdallarchaeota	Candidatus Heimdallarchaeota archaeon bin6	GCA_020353515.1	4.9435	35.9	Marine	Hydrogenotrophic	No
Asgard	Archaea;Asgard group;Candidatus Heimdallarchaeota	Candidatus Heimdallarchaeota archaeon B3_Heim	GCA_003144275.1	3.94826	36.1	Marine	Hydrogenotrophic	No
Asgard	Archaea;Asgard group;Candidatus Heimdallarchaeota	Candidatus Heimdallarchaeota archaeon PM71	GCA_021513695.1	3.08179	31.2	Hydrothermal vent	Hydrogenotrophic	No
Asgard	Archaea;Asgard group;Candidatus Heimdallarchaeota	Candidatus Heimdallarchaeota archaeon PR6	GCA_021513715.1	3.32678	30.8	Hydrothermal vent	Hydrogenotrophic	No
Asgard	Archaea;Asgard group;Candidatus Heimdallarchaeota	Candidatus Heimdallarchaeota archaeon bin76	GCA_020351745.1	1.38945	36.2	Marine	Hydrogenotrophic	No
Asgard	Archaea;Asgard group;Candidatus Heimdallarchaeota	Candidatus Heimdallarchaeota archaeon bin272	GCA_020348965.1	3.15596	37.4	Marine	Hydrogenotrophic	No
Asgard	Archaea;Asgard group;Candidatus Heimdallarchaeota	Candidatus Heimdallarchaeota archaeon SZ_4_bin2.246	GCA_011364965.1	2.97394	34.8	Marine	Hydrogenotrophic	No
Asgard	Archaea;Asgard group;Candidatus Heimdallarchaeota	Candidatus Heimdallarchaeota archaeon 18H4_34	GCA_019057815.1	3.73574	32.8	Marine	Hydrogenotrophic	No
Asgard	Archaea;Asgard group;Candidatus Heimdallarchaeota	Candidatus Heimdallarchaeota archaeon HM4_B41	GCA_018238545.1	3.62856	34	Cold-spring	Hydrogenotrophic	No
Asgard	Archaea;Asgard group;Candidatus Heimdallarchaeota	Candidatus Heimdallarchaeota archaeon C4.bin.14	GCA_021399345.1	3.26566	33.5	Cold-spring	Hydrogenotrophic	No
Asgard	Archaea;Asgard group;Candidatus Heimdallarchaeota	Candidatus Heimdallarchaeota archaeon CR1378_bin_8	GCA_019057375.1	3.46805	33.1	Marine	Hydrogenotrophic	No
Asgard	Archaea;Asgard group;Candidatus Heimdallarchaeota	Candidatus Heimdallarchaeota archaeon RS678	GCA_002728275.1	1.40693	30	Marine	Hydrogenotrophic	No
Asgard	Archaea;Asgard group;Candidatus Heimdallarchaeota	Candidatus Heimdallarchaeota archaeon S012_26_esom	GCA_015523565.1	3.57117	38.6	Hydrothermal vent	Hydrogenotrophic	No
Asgard	Archaea;Asgard group;Candidatus Heimdallarchaeota	Candidatus Heimdallarchaeota archaeon YT1_029	GCA_016839945.1	3.00304	32.2	Marine	Hydrogenotrophic	No
Asgard	Archaea;Asgard group;Candidatus Heimdallarchaeota	Candidatus Heimdallarchaeota archaeon C4.bin.22	GCA_021399395.1	2.81616	34.3	Cold-spring	Hydrogenotrophic	No
Asgard	Archaea;Asgard group;Candidatus Heimdallarchaeota	Candidatus Heimdallarchaeota archaeon MAG_8	GCA_019057635.1	3.18654	36.2	Marine	Hydrogenotrophic	No
Asgard	Archaea;Asgard group;Candidatus Heimdallarchaeota	Candidatus Heimdallarchaeota archaeon C1.bin.6	GCA_022096875.1	2.57734	33.5	Cold-spring	Hydrogenotrophic	No
Asgard	Archaea;Asgard group;Candidatus Heimdallarchaeota	Candidatus Heimdallarchaeota archaeon HM4_B3	GCA_018238585.1	3.23741	34	Cold-spring	Hydrogenotrophic	No
Asgard	Archaea;Asgard group;Candidatus Heimdallarchaeota	Candidatus Heimdallarchaeota archaeon 7H_bin4	GCA_023705905.1	3.74159	33.7	Marine	Hydrogenotrophic	No
Asgard	Archaea;Asgard group;Candidatus Heimdallarchaeota	Candidatus Heimdallarchaeota archaeon 8H_bin2	GCA_023705985.1	3.62179	32.9	Marine	Hydrogenotrophic	No
Asgard	Archaea;Asgard group;Candidatus Heimdallarchaeota	Candidatus Heimdallarchaeota archaeon C1.bin.3	GCA_022096825.1	2.26643	32.9	Cold-spring	Hydrogenotrophic	No
Asgard	Archaea;Asgard group;Candidatus Heimdallarchaeota	Candidatus Heimdallarchaeota archaeon MAG_25	GCA_019056895.1	3.39079	32.9	Marine	Hydrogenotrophic	No
Asgard	Archaea;Asgard group;Candidatus Heimdallarchaeota	Candidatus Heimdallarchaeota archaeon YT1_1991	GCA_016839875.1	3.75623	33.6	Marine	Hydrogenotrophic	No
Asgard	Archaea;Asgard group;Candidatus Heimdallarchaeota	Candidatus Heimdallarchaeota archaeon bin51	GCA_019894795.1	3.06704	33.8	Terrestrial	Hydrogenotrophic	No
Asgard	Archaea;Asgard group;Candidatus Heimdallarchaeota	Candidatus Heimdallarchaeota archaeon 7H_bin003	GCA_023705945.1	3.00606	34.6	Marine	Hydrogenotrophic	No
Asgard	Archaea;Asgard group;Candidatus Heimdallarchaeota	Candidatus Heimdallarchaeota archaeon C4.bin.3	GCA_022096915.1	3.58098	33.2	Cold-spring	Hydrogenotrophic	No
Asgard	Archaea;Asgard group;Candidatus Heimdallarchaeota	Candidatus Heimdallarchaeota archaeon HW_metabat.28	GCA_018623815.1	1.49793	30	Marine	Hydrogenotrophic	No
Asgard	Archaea;Asgard group;Candidatus Heimdallarchaeota	Candidatus Heimdallarchaeota archaeon 8H_bin10	GCA_023705965.1	3.01199	33.8	Marine	Hydrogenotrophic	No
Asgard	Archaea;Asgard group;Candidatus Heimdallarchaeota	Candidatus Heimdallarchaeota archaeon YT1_048	GCA_016839985.1	2.51651	31.9	Marine	Hydrogenotrophic	No
Asgard	Archaea;Asgard group;Candidatus Heimdallarchaeota	Candidatus Heimdallarchaeota archaeon PL36323bin_28	GCA_011525205.1	1.3295	30.3	Marine	Hydrogenotrophic	No
Asgard	Archaea;Asgard group;Candidatus Heimdallarchaeota	Candidatus Heimdallarchaeota archaeon B11T1B5	GCA_022574115.1	3.59593	38	Marine	Hydrogenotrophic	No
Asgard	Archaea;Asgard group;Candidatus Heimdallarchaeota	Candidatus Heimdallarchaeota archaeon C1.bin.2	GCA_022096855.1	2.88606	33.4	Cold-spring	Hydrogenotrophic	No
Asgard	Archaea;Asgard group;Candidatus Heimdallarchaeota	Candidatus Heimdallarchaeota archaeon S146_22	GCA_015520535.1	4.04517	36.9	Hydrothermal vent	Hydrogenotrophic	No
Asgard	Archaea;Asgard group;Candidatus Heimdallarchaeota	Candidatus Heimdallarchaeota archaeon B33_G2	GCA_003662885.1	2.05549	39.3	Hydrothermal vent	Hydrogenotrophic	No
Asgard	Archaea;Asgard group;Candidatus Heimdallarchaeota	Candidatus Heimdallarchaeota archaeon HM4_18_B12	GCA_018238885.1	2.48522	34	Cold-spring	Hydrogenotrophic	No
Asgard	Archaea;Asgard group;Candidatus Heimdallarchaeota	Candidatus Heimdallarchaeota archaeon C1.bin.4	GCA_022096945.1	2.22254	34.6	Cold-spring	Hydrogenotrophic	No
Asgard	Archaea;Asgard group;Candidatus Heimdallarchaeota	Candidatus Heimdallarchaeota archaeon RS_11_39	GCA_023134625.1	2.06645	35	Cold-spring	Hydrogenotrophic	No
Asgard	Archaea;Asgard group;Candidatus Heimdallarchaeota	Candidatus Heimdallarchaeota archaeon C5.bin.2	GCA_022096935.1	2.06004	33.8	Cold-spring	Hydrogenotrophic	No
Asgard	Archaea;Asgard group;Candidatus Heimdallarchaeota	Candidatus Heimdallarchaeota archaeon RS_9_60	GCA_023135665.1	1.61969	33.8	Cold-spring	Hydrogenotrophic	No
Asgard	Archaea;Asgard group;Candidatus Heimdallarchaeota	Candidatus Heimdallarchaeota archaeon RS_5_32	GCA_023140335.1	1.52018	33.8	Cold-spring	Hydrogenotrophic	No
Asgard	Archaea;Asgard group;Candidatus Heimdallarchaeota	Candidatus Heimdallarchaeota archaeon RS_6_47	GCA_023139415.1	2.36313	34	Cold-spring	Hydrogenotrophic	No
Asgard	Archaea;Asgard group;Candidatus Heimdallarchaeota	Candidatus Heimdallarchaeota archaeon RS_8_8	GCA_023136515.1	1.54444	33.8	Cold-spring	Hydrogenotrophic	No
Asgard	Archaea;Asgard group;Candidatus Heimdallarchaeota	Candidatus Heimdallarchaeota archaeon RS_7_2	GCA_023139085.1	1.21924	33.9	Cold-spring	Hydrogenotrophic	No
Asgard	Archaea;Asgard group;Candidatus Heimdallarchaeota	Candidatus Heimdallarchaeota archaeon RS_3_51	GCA_023142255.1	1.39851	33.9	Cold-spring	Hydrogenotrophic	No
Asgard	Archaea;Asgard group;Candidatus Heimdallarchaeota	Candidatus Heimdallarchaeota archaeon AB_125	GCA_001940755.1	2.27869	33.4	Hydrothermal vent	Hydrogenotrophic	No
Asgard	Archaea;Asgard group;Candidatus Heimdallarchaeota	Candidatus Heimdallarchaeota archaeon YT1_002	GCA_016840095.1	3.44441	33.2	Marine	Hydrogenotrophic	No
Asgard	Archaea;Asgard group;Candidatus Heimdallarchaeota	Candidatus Heimdallarchaeota archaeon S139_21	GCA_015522385.1	4.29915	46.7	Hydrothermal vent	Hydrogenotrophic	No
Asgard	Archaea;Asgard group;Candidatus Heimdallarchaeota	Candidatus Heimdallarchaeota archaeon C5.bin.3	GCA_022096975.1	2.18262	33.9	Cold-spring	Hydrogenotrophic	No
Asgard	Archaea;Asgard group;Candidatus Heimdallarchaeota	Candidatus Heimdallarchaeota archaeon C1.bin.5	GCA_022096895.1	2.74844	33.4	Cold-spring	Hydrogenotrophic	No
Asgard	Archaea;Asgard group;Candidatus Heimdallarchaeota	Candidatus Heimdallarchaeota archaeon RS_5_38	GCA_023140315.1	2.04501	33.9	Cold-spring	Hydrogenotrophic	No
Asgard	Archaea;Asgard group;Candidatus Helarchaeota	Candidatus Helarchaeota ASGARD archaeon Hel_GB_A	GCA_005191415.1	3.84002	35.4	Hydrothermal vent	Alkylotrophic	No
Asgard	Archaea;Asgard group;Candidatus Helarchaeota	Candidatus Helarchaeota archaeon LW55_61	GCA_019058315.1	5.79461	30.5	Marine	Alkylotrophic	No
Asgard	Archaea;Asgard group;Candidatus Helarchaeota	Candidatus Helarchaeota archaeon CR_Bin_097	GCA_013375455.1	5.30927	38.6	Marine	Alkylotrophic	No
Asgard	Archaea;Asgard group;Candidatus Helarchaeota	Candidatus Helarchaeota archaeon CR_Bin_143	GCA_013375355.1	4.59268	30.7	Marine	Alkylotrophic	No
Asgard	Archaea;Asgard group;Candidatus Helarchaeota	Candidatus Helarchaeota archaeon MP5_1_211	GCA_016840985.1	3.95357	30.6	Marine	Alkylotrophic	No
Asgard	Archaea;Asgard group;Candidatus Helarchaeota	Candidatus Helarchaeota ASGARD archaeon Hel_GB_B	GCA_005191425.1	3.54308	28	Hydrothermal vent	Alkylotrophic	No
Asgard	Archaea;Asgard group;Candidatus Hermodarchaeota	Candidatus Hermodarchaeota archaeon YT2_032	GCA_016839805.1	2.30946	43.8	Marine	Heterotrophic	No
Asgard	Archaea;Asgard group;Candidatus Hermodarchaeota	Candidatus Hermodarchaeum yapensis Yap4.bin9.105	GCA_016840405.1	2.70603	44.7	Marine	Heterotrophic	No
Asgard	Archaea;Asgard group;Candidatus Hermodarchaeota	Candidatus Hermodarchaeota archaeon FT1_005	GCA_016839365.1	2.22503	45.9	Marine	Heterotrophic	No
Asgard	Archaea;Asgard group;Candidatus Hermodarchaeota	Candidatus Hermodarchaeota archaeon YT1_014	GCA_016840065.1	2.58824	46.9	Marine	Heterotrophic	No
Asgard	Archaea;Asgard group;Candidatus Hermodarchaeota	Candidatus Hermodarchaeota archaeon Yap2000.bin4.58	GCA_016840585.1	2.71965	44.6	Marine	Heterotrophic	No
Asgard	Archaea;Asgard group;Candidatus Hermodarchaeota	Candidatus Hermodarchaeota archaeon YT1_028	GCA_016839995.1	1.66219	45.2	Marine	Heterotrophic	No
Asgard	Archaea;Asgard group;Candidatus Hermodarchaeota	Candidatus Hermodarchaeota archaeon YT_063	GCA_016840135.1	1.81688	47.1	Marine	Heterotrophic	No
Asgard	Archaea;Asgard group;Candidatus Hermodarchaeota	Candidatus Hermodarchaeota archaeon YT_046	GCA_016840185.1	2.54351	45.3	Marine	Heterotrophic	No
Asgard	Archaea;Asgard group;Candidatus Hermodarchaeota	Candidatus Hermodarchaeota archaeon Yap2000.bin3.35	GCA_016840595.1	2.20555	44.5	Marine	Heterotrophic	No
Asgard	Archaea;Asgard group;Candidatus Hodarchaeota	Candidatus Hodarchaeota archaeon YT_019	GCA_016840285.1	4.66012	36	Marine	Hydrogenotrophic	No
Asgard	Archaea;Asgard group;Candidatus Hodarchaeota	Candidatus Hodarchaeum mangrovi FT_5_011	GCA_016839515.1	4.0069	32.9	Marine	Hydrogenotrophic	No
Asgard	Archaea;Asgard group;Candidatus Hodarchaeota	Candidatus Hodarchaeota archaeon YT2_004	GCA_016839815.1	4.2445	36	Marine	Hydrogenotrophic	No
Asgard	Archaea;Asgard group;Candidatus Hodarchaeota	Candidatus Hodarchaeota archaeon YT2_065	GCA_016839785.1	4.04189	36.1	Marine	Hydrogenotrophic	No
Asgard	Archaea;Asgard group;Candidatus Hodarchaeota	Candidatus Hodarchaeota archaeon YT1_021	GCA_016840035.1	4.30299	36.1	Marine	Hydrogenotrophic	No
Asgard	Archaea;Asgard group;Candidatus Hodarchaeota	Candidatus Hodarchaeota archaeon YT1_039	GCA_016840025.1	6.50951	36.9	Marine	Hydrogenotrophic	No
Asgard	Archaea;Asgard group;Candidatus Hodarchaeota	Candidatus Hodarchaeota archaeon YT5_056	GCA_016839625.1	4.83241	36.2	Marine	Hydrogenotrophic	No
Asgard	Archaea;Asgard group;Candidatus Hodarchaeota	Candidatus Hodarchaeota archaeon YT5_036	GCA_016839665.1	3.62391	36.5	Marine	Hydrogenotrophic	No
Asgard	Archaea;Asgard group;Candidatus Hodarchaeota	Candidatus Hodarchaeota archaeon YT_005	GCA_016840305.1	4.9015	34.9	Marine	Hydrogenotrophic	No
Asgard	Archaea;Asgard group;Candidatus Hodarchaeota	Candidatus Hodarchaeota archaeon YT1_057	GCA_016839955.1	5.16286	34.7	Marine	Hydrogenotrophic	No
Asgard	Archaea;Asgard group;Candidatus Hodarchaeota	Candidatus Hodarchaeota archaeon FT_012	GCA_016839505.1	4.00338	36.6	Marine	Hydrogenotrophic	No
Asgard	Archaea;Asgard group;Candidatus Kariarchaeota	Candidatus Kariarchaeota archaeon FT_008	GCA_016839545.1	2.88701	44.1	Marine	Heterotrophic	No
Asgard	Archaea;Asgard group;Candidatus Lokiarchaeota	Candidatus Lokiarchaeota archaeon CR_4	GCA_001940655.1	4.33417	44	Marine	Hydrogenotrophic	No
Asgard	Archaea;Asgard group;Candidatus Lokiarchaeota	Candidatus Lokiarchaeota archaeon Loki_b31	GCA_005222975.1	3.51898	31.5	Marine	Hydrogenotrophic	No
Asgard	Archaea;Asgard group;Candidatus Lokiarchaeota	Candidatus Lokiarchaeota archaeon Loki_b32	GCA_005223125.1	4.12978	29.9	Marine	Hydrogenotrophic	No
Asgard	Archaea;Asgard group;Candidatus Lokiarchaeota	Candidatus Lokiarchaeota archaeon bin108	GCA_020344955.1	3.3437	29.7	Marine	Hydrogenotrophic	No
Asgard	Archaea;Asgard group;Candidatus Lokiarchaeota	Candidatus Lokiarchaeota archaeon FW102	GCA_021498095.1	4.36149	31	Hydrothermal vent	Hydrogenotrophic	No
Asgard	Archaea;Asgard group;Candidatus Lokiarchaeota	Candidatus Lokiarchaeota archaeon LW40_45	GCA_019058445.1	4.61179	31	Marine	Hydrogenotrophic	No
Asgard	Archaea;Asgard group;Candidatus Lokiarchaeota	Candidatus Lokiarchaeota archaeon YT6_002	GCA_016839555.1	3.74421	29.6	Marine	Hydrogenotrophic	No
Asgard	Archaea;Asgard group;Candidatus Lokiarchaeota	Candidatus Lokiarchaeota archaeon Zod_Metabat.1044	GCA_016933055.1	3.76004	35.3	Freshwater	Hydrogenotrophic	No
Asgard	Archaea;Asgard group;Candidatus Lokiarchaeota	Candidatus Lokiarchaeota archaeon LW40_40	GCA_019058395.1	6.38253	33.9	Marine	Hydrogenotrophic	No
Asgard	Archaea;Asgard group;Candidatus Lokiarchaeota	Candidatus Lokiarchaeota archaeon SZ_4_bin10.384	GCA_011365055.1	4.67739	30.1	Marine	Hydrogenotrophic	No
Asgard	Archaea;Asgard group;Candidatus Lokiarchaeota	Candidatus Lokiarchaeota archaeon N1B_bin6.179	GCA_016839295.1	3.96662	34.7	Freshwater	Hydrogenotrophic	No
Asgard	Archaea;Asgard group;Candidatus Lokiarchaeota	Candidatus Lokiarchaeota archaeon LW40_87	GCA_019058365.1	4.73978	29.5	Marine	Hydrogenotrophic	No
Asgard	Archaea;Asgard group;Candidatus Lokiarchaeota	Candidatus Lokiarchaeota archaeon MAG_17	GCA_019057575.1	3.96797	29.2	Marine	Hydrogenotrophic	No
Asgard	Archaea;Asgard group;Candidatus Lokiarchaeota	Candidatus Lokiarchaeota archaeon 7H_bin10	GCA_023705845.1	3.88268	29.8	Marine	Hydrogenotrophic	No
Asgard	Archaea;Asgard group;Candidatus Lokiarchaeota	Candidatus Lokiarchaeota archaeon LW60_4	GCA_019058295.1	3.20087	30.7	Marine	Hydrogenotrophic	No
Asgard	Archaea;Asgard group;Candidatus Lokiarchaeota	Candidatus Lokiarchaeota archaeon 33X4	GCA_019057795.1	4.95413	31.3	Marine	Hydrogenotrophic	No
Asgard	Archaea;Asgard group;Candidatus Lokiarchaeota	Candidatus Lokiarchaeota archaeon YT1_007	GCA_016840085.1	4.68439	29.5	Marine	Hydrogenotrophic	No
Asgard	Archaea;Asgard group;Candidatus Lokiarchaeota	Candidatus Lokiarchaeota archaeon YT5_013	GCA_016839705.1	3.3565	31.4	Marine	Hydrogenotrophic	No
Asgard	Archaea;Asgard group;Candidatus Lokiarchaeota	Candidatus Lokiarchaeota archaeon RBin_111	GCA_014728035.1	4.32855	39.5	Hypersaline environments	Hydrogenotrophic	No
Asgard	Archaea;Asgard group;Candidatus Lokiarchaeota	Candidatus Lokiarchaeota archaeon 9R3_44	GCA_019057865.1	4.26369	29.1	Marine	Hydrogenotrophic	No
Asgard	Archaea;Asgard group;Candidatus Lokiarchaeota	Candidatus Lokiarchaeota archaeon Hel_238_bin90	GCA_013375495.1	4.24357	32.3	Marine	Hydrogenotrophic	No
Asgard	Archaea;Asgard group;Candidatus Lokiarchaeota	Candidatus Lokiarchaeota archaeon YT5_1216	GCA_016839585.1	3.45351	29.2	Marine	Hydrogenotrophic	No
Asgard	Archaea;Asgard group;Candidatus Lokiarchaeota	Candidatus Lokiarchaeota archaeon Yap200.bin5.98	GCA_016840655.1	4.8617	31	Marine	Hydrogenotrophic	No
Asgard	Archaea;Asgard group;Candidatus Lokiarchaeota	Candidatus Lokiarchaeota archaeon DZG_bin1.240	GCA_011364925.1	3.91933	33	Marine	Hydrogenotrophic	No
Asgard	Archaea;Asgard group;Candidatus Lokiarchaeota	Candidatus Lokiarchaeota archaeon YT2_053	GCA_016839765.1	3.32082	29.7	Marine	Hydrogenotrophic	No
Asgard	Archaea;Asgard group;Candidatus Lokiarchaeota	Candidatus Lokiarchaeota archaeon LW60_42	GCA_019058515.1	5.46819	33.5	Marine	Hydrogenotrophic	No
Asgard	Archaea;Asgard group;Candidatus Lokiarchaeota	Candidatus Lokiarchaeota archaeon BC3	GCA_008080735.1	4.14507	33.6	Marine	Hydrogenotrophic	No
Asgard	Archaea;Asgard group;Candidatus Lokiarchaeota	Candidatus Lokiarchaeota archaeon 2H5_5	GCA_019058095.1	4.18765	29.2	Marine	Hydrogenotrophic	No
Asgard	Archaea;Asgard group;Candidatus Lokiarchaeota	Candidatus Lokiarchaeota archaeon YT5_023	GCA_016839745.1	3.52805	32.3	Marine	Hydrogenotrophic	No
Asgard	Archaea;Asgard group;Candidatus Lokiarchaeota	Candidatus Lokiarchaeota archaeon HM4_B22	GCA_018238625.1	4.29024	32.1	Cold-spring	Hydrogenotrophic	No
Asgard	Archaea;Asgard group;Candidatus Lokiarchaeota	Candidatus Lokiarchaeota archaeon Zod_Metabat.1389	GCA_016930515.1	3.99987	35.1	Freshwater	Hydrogenotrophic	No
Asgard	Archaea;Asgard group;Candidatus Lokiarchaeota	Candidatus Lokiarchaeota archaeon SZ_4_bin8.338	GCA_011364975.1	3.74316	30.6	Marine	Hydrogenotrophic	No
Asgard	Archaea;Asgard group;Candidatus Lokiarchaeota	Candidatus Lokiarchaeota archaeon YT1_053	GCA_016839915.1	3.64766	29.9	Marine	Hydrogenotrophic	No
Asgard	Archaea;Asgard group;Candidatus Lokiarchaeota	Candidatus Lokiarchaeota archaeon AMARA_1S	GCA_004524535.1	3.66462	30.4	Freshwater	Hydrogenotrophic	No
Asgard	Archaea;Asgard group;Candidatus Lokiarchaeota	Candidatus Lokiarchaeota archaeon bin8	GCA_019894875.1	3.5195	31.6	Terrestrial	Hydrogenotrophic	No
Asgard	Archaea;Asgard group;Candidatus Lokiarchaeota	Candidatus Lokiarchaeota archaeon YT5_045	GCA_016839635.1	4.1017	29.6	Marine	Hydrogenotrophic	No
Asgard	Archaea;Asgard group;Candidatus Lokiarchaeota	Candidatus Lokiarchaeota archaeon 6H3_1	GCA_019058015.1	3.84128	29.4	Marine	Hydrogenotrophic	No
Asgard	Archaea;Asgard group;Candidatus Lokiarchaeota	Candidatus Lokiarchaeota archaeon AMARA_1	GCA_004524545.1	2.5475	35.7	Freshwater	Hydrogenotrophic	No
Asgard	Archaea;Asgard group;Candidatus Lokiarchaeota	Candidatus Lokiarchaeota archaeon bin106	GCA_019894715.1	3.36141	26.8	Terrestrial	Hydrogenotrophic	Yes
Asgard	Archaea;Asgard group;Candidatus Lokiarchaeota	Candidatus Lokiarchaeota archaeon 6Rcc_15	GCA_019057955.1	3.08265	31.5	Marine	Hydrogenotrophic	No
Asgard	Archaea;Asgard group;Candidatus Lokiarchaeota	Candidatus Lokiarchaeota archaeon AMARA_7	GCA_004524515.1	3.11177	30.4	Freshwater	Hydrogenotrophic	No
Asgard	Archaea;Asgard group;Candidatus Lokiarchaeota	Candidatus Lokiarchaeota archaeon YT5_050	GCA_016839655.1	4.17262	30.2	Marine	Hydrogenotrophic	No
Asgard	Archaea;Asgard group;Candidatus Lokiarchaeota	Candidatus Lokiarchaeota archaeon AMARA_5S	GCA_004524725.1	2.40675	32.1	Freshwater	Hydrogenotrophic	No
Asgard	Archaea;Asgard group;Candidatus Lokiarchaeota	Candidatus Lokiarchaeota archaeon N1B_bin8.272	GCA_016839315.1	4.36592	30.6	Freshwater	Hydrogenotrophic	No
Asgard	Archaea;Asgard group;Candidatus Lokiarchaeota	Candidatus Lokiarchaeota archaeon Bin_204	GCA_014730165.1	4.65345	30.9	Hypersaline environments	Hydrogenotrophic	No
Asgard	Archaea;Asgard group;Candidatus Lokiarchaeota	Candidatus Lokiarchaeota archaeon E44_bin85	GCA_004375715.1	3.07363	32.3	Marine	Hydrogenotrophic	No
Asgard	Archaea;Asgard group;Candidatus Lokiarchaeota	Candidatus Lokiarchaeota archaeon HM5_B45	GCA_018238345.1	3.51583	32.3	Cold-spring	Hydrogenotrophic	No
Asgard	Archaea;Asgard group;Candidatus Lokiarchaeota	Candidatus Lokiarchaeota archaeon bin41	GCA_019894885.1	3.21999	31.9	Terrestrial	Hydrogenotrophic	No
Asgard	Archaea;Asgard group;Candidatus Lokiarchaeota	Candidatus Lokiarchaeota archaeon YT1_065	GCA_016839905.1	4.77764	29.6	Marine	Hydrogenotrophic	No
Asgard	Archaea;Asgard group;Candidatus Lokiarchaeota	Candidatus Lokiarchaeota archaeon YT2_002	GCA_016839845.1	5.2514	33.4	Marine	Hydrogenotrophic	No
Asgard	Archaea;Asgard group;Candidatus Lokiarchaeota	Candidatus Lokiarchaeota archaeon Zod_Metabat.1055	GCA_016932935.1	5.10568	60.7	Freshwater	Hydrogenotrophic	No
Asgard	Archaea;Asgard group;Candidatus Lokiarchaeota	Candidatus Lokiarchaeota archaeon TEKIR_8	GCA_004524365.1	1.895	31	Freshwater	Hydrogenotrophic	No
Asgard	Archaea;Asgard group;Candidatus Lokiarchaeota	Candidatus Lokiarchaeota archaeon bin12	GCA_019894955.1	2.76591	31.4	Terrestrial	Hydrogenotrophic	No
Asgard	Archaea;Asgard group;Candidatus Lokiarchaeota	Candidatus Lokiarchaeota archaeon E29_bin63	GCA_004376705.1	2.67211	29.5	Marine	Hydrogenotrophic	No
Asgard	Archaea;Asgard group;Candidatus Lokiarchaeota	Candidatus Lokiarchaeota archaeon TEKIR_21	GCA_004524425.1	2.96936	32.5	Freshwater	Hydrogenotrophic	No
Asgard	Archaea;Asgard group;Candidatus Lokiarchaeota	Candidatus Lokiarchaeota archaeon HM1_B6_4	GCA_018238965.1	3.85159	38.4	Cold-spring	Hydrogenotrophic	No
Asgard	Archaea;Asgard group;Candidatus Lokiarchaeota	Candidatus Lokiarchaeota archaeon HM4_B11	GCA_018238745.1	3.71819	32.4	Cold-spring	Hydrogenotrophic	No
Asgard	Archaea;Asgard group;Candidatus Lokiarchaeota	Candidatus Lokiarchaeota archaeon bin48	GCA_019894735.1	3.18809	32.2	Terrestrial	Hydrogenotrophic	No
Asgard	Archaea;Asgard group;Candidatus Lokiarchaeota	Candidatus Lokiarchaeota archaeon bin22	GCA_019894815.1	2.13479	31.6	Terrestrial	Hydrogenotrophic	No
Asgard	Archaea;Asgard group;Candidatus Lokiarchaeota	Candidatus Lokiarchaeota archaeon FT1_020	GCA_016839425.1	4.07657	33.6	Marine	Hydrogenotrophic	No
Asgard	Archaea;Asgard group;Candidatus Lokiarchaeota	Candidatus Lokiarchaeota archaeon 9R3_14	GCA_019057855.1	3.49043	29.2	Marine	Hydrogenotrophic	No
Asgard	Archaea;Asgard group;Candidatus Lokiarchaeota	Candidatus Lokiarchaeota archaeon RBin_125	GCA_014729315.1	6.56112	33.6	Hypersaline environments	Hydrogenotrophic	No
Asgard	Archaea;Asgard group;Candidatus Lokiarchaeota	Candidatus Lokiarchaeota archaeon 2R3_4	GCA_019058135.1	3.57948	29.1	Marine	Hydrogenotrophic	No
Asgard	Archaea;Asgard group;Candidatus Lokiarchaeota	Candidatus Lokiarchaeota archaeon 3H5_20	GCA_019058055.1	2.87015	29.1	Marine	Hydrogenotrophic	No
Asgard	Archaea;Asgard group;Candidatus Lokiarchaeota	Candidatus Lokiarchaeota archaeon YT2_012	GCA_016839865.1	3.6261	35.3	Marine	Hydrogenotrophic	No
Asgard	Archaea;Asgard group;Candidatus Lokiarchaeota	Candidatus Lokiarchaeota archaeon HM4_B17	GCA_018238705.1	3.49195	31.5	Cold-spring	Hydrogenotrophic	No
Asgard	Archaea;Asgard group;Candidatus Lokiarchaeota	Candidatus Lokiarchaeota archaeon Bin_342	GCA_014729055.1	5.33229	34.4	Hypersaline environments	Hydrogenotrophic	No
Asgard	Archaea;Asgard group;Candidatus Lokiarchaeota	Candidatus Lokiarchaeota archaeon 2R3_1	GCA_019058075.1	3.1068	29.4	Marine	Hydrogenotrophic	No
Asgard	Archaea;Asgard group;Candidatus Lokiarchaeota	Candidatus Lokiarchaeota archaeon 6H6_9	GCA_019057735.1	3.15351	32.6	Marine	Hydrogenotrophic	No
Asgard	Archaea;Asgard group;Candidatus Lokiarchaeota	Candidatus Lokiarchaeota archaeon bin21	GCA_019894655.1	2.43243	32.2	Terrestrial	Hydrogenotrophic	No
Asgard	Archaea;Asgard group;Candidatus Lokiarchaeota	Candidatus Lokiarchaeota archaeon EB_bin_12	GCA_019057355.1	3.05441	32.5	Host-associated	Hydrogenotrophic	No
Asgard	Archaea;Asgard group;Candidatus Lokiarchaeota	Candidatus Lokiarchaeota archaeon TEKIR_6S	GCA_004524385.1	1.83657	30.5	Freshwater	Hydrogenotrophic	No
Asgard	Archaea;Asgard group;Candidatus Lokiarchaeota	Candidatus Lokiarchaeota archaeon 8H4_10	GCA_019057915.1	2.57393	28.8	Marine	Hydrogenotrophic	No
Asgard	Archaea;Asgard group;Candidatus Lokiarchaeota	Candidatus Lokiarchaeota archaeon FT2_030	GCA_016839385.1	3.73744	34.2	Marine	Hydrogenotrophic	No
Asgard	Archaea;Asgard group;Candidatus Lokiarchaeota	Candidatus Lokiarchaeota archaeon Yap150.bin8.212	GCA_016840695.1	2.68315	35.4	Marine	Hydrogenotrophic	No
Asgard	Archaea;Asgard group;Candidatus Lokiarchaeota	Candidatus Lokiarchaeota archaeon bin33	GCA_019894755.1	2.17448	32.2	Terrestrial	Hydrogenotrophic	No
Asgard	Archaea;Asgard group;Candidatus Lokiarchaeota	Candidatus Lokiarchaeota archaeon 6H6_35	GCA_019057745.1	1.33505	31.5	Marine	Hydrogenotrophic	No
Asgard	Archaea;Asgard group;Candidatus Lokiarchaeota	Candidatus Lokiarchaeota archaeon 2H_bin2	GCA_023705685.1	2.85011	29.5	Marine	Hydrogenotrophic	No
Asgard	Archaea;Asgard group;Candidatus Lokiarchaeota	Candidatus Lokiarchaeota archaeon RS_16_38	GCA_023129495.1	1.96018	29.2	Cold-spring	Hydrogenotrophic	No
Asgard	Archaea;Asgard group;Candidatus Lokiarchaeota	Candidatus Lokiarchaeota archaeon CR1378_bin_6	GCA_019056755.1	2.29378	28.9	Marine	Hydrogenotrophic	No
Asgard	Archaea;Asgard group;Candidatus Lokiarchaeota	Candidatus Lokiarchaeota archaeon RS_18_14	GCA_023128565.1	2.02981	29.1	Cold-spring	Hydrogenotrophic	No
Asgard	Archaea;Asgard group;Candidatus Lokiarchaeota	Candidatus Lokiarchaeota archaeon RS_11_7	GCA_023133715.1	1.95439	28.6	Cold-spring	Hydrogenotrophic	No
Asgard	Archaea;Asgard group;Candidatus Lokiarchaeota	Candidatus Lokiarchaeota archaeon HM4_10_B12	GCA_018238845.1	2.94877	30.9	Cold-spring	Hydrogenotrophic	No
Asgard	Archaea;Asgard group;Candidatus Lokiarchaeota	Candidatus Lokiarchaeota archaeon HM1_B37_2	GCA_018238985.1	2.37447	32.6	Cold-spring	Hydrogenotrophic	No
Asgard	Archaea;Asgard group;Candidatus Lokiarchaeota	Candidatus Lokiarchaeota archaeon 17H_bin22	GCA_023705645.1	2.75551	30.1	Marine	Hydrogenotrophic	No
Asgard	Archaea;Asgard group;Candidatus Lokiarchaeota	Candidatus Lokiarchaeota archaeon bin24	GCA_019894835.1	2.03702	26.2	Terrestrial	Hydrogenotrophic	Yes
Asgard	Archaea;Asgard group;Candidatus Lokiarchaeota	Candidatus Lokiarchaeota archaeon RS_10_59	GCA_023143835.1	1.48037	38	Cold-spring	Hydrogenotrophic	No
Asgard	Archaea;Asgard group;Candidatus Lokiarchaeota	Candidatus Lokiarchaeota archaeon RS_19_30	GCA_023127985.1	2.10407	29.2	Cold-spring	Hydrogenotrophic	No
Asgard	Archaea;Asgard group;Candidatus Lokiarchaeota	Candidatus Lokiarchaeota archaeon bin132	GCA_020343655.1	2.26592	29.6	Marine	Hydrogenotrophic	No
Asgard	Archaea;Asgard group;Candidatus Lokiarchaeota	Candidatus Lokiarchaeota archaeon LW60_5	GCA_019058245.1	3.08647	29	Marine	Hydrogenotrophic	No
Asgard	Archaea;Asgard group;Candidatus Lokiarchaeota	Candidatus Lokiarchaeota archaeon YT_039	GCA_016840165.1	3.60781	31.6	Marine	Hydrogenotrophic	No
Asgard	Archaea;Asgard group;Candidatus Lokiarchaeota	Candidatus Lokiarchaeota archaeon Hel_238_bin105	GCA_013375475.1	3.92017	32.5	Marine	Hydrogenotrophic	No
Asgard	Archaea;Asgard group;Candidatus Lokiarchaeota	Candidatus Lokiarchaeota archaeon bin49	GCA_019894855.1	2.53543	32.3	Terrestrial	Hydrogenotrophic	No
Asgard	Archaea;Asgard group;Candidatus Lokiarchaeota	Candidatus Lokiarchaeota archaeon BC1	GCA_008080765.1	3.9216	33.2	Marine	Hydrogenotrophic	No
Asgard	Archaea;Asgard group;Candidatus Lokiarchaeota	Candidatus Lokiarchaeota archaeon Yap2000.bin6.138	GCA_016840545.1	2.88207	29.6	Marine	Hydrogenotrophic	No
Asgard	Archaea;Asgard group;Candidatus Lokiarchaeota	Candidatus Lokiarchaeota archaeon CR1122_bin_77	GCA_019056735.1	1.71788	29.3	Marine	Hydrogenotrophic	No
Asgard	Archaea;Asgard group;Candidatus Lokiarchaeota	Candidatus Lokiarchaeota archaeon CSSed165cm_327R1	GCA_007133855.1	2.33149	41.8	Hypersaline environments	Hydrogenotrophic	No
Asgard	Archaea;Asgard group;Candidatus Odinarchaeota	Candidatus Odinarchaeum yellowstonii LCB_4	GCA_001940665.1	1.46071	38.1	Hot-spring	Heterotrophic	No
Asgard	Archaea;Asgard group;Candidatus Odinarchaeota	Candidatus Odinarchaeota archaeon J65_bin.29	GCA_016839265.1	1.35051	36.3	Oil-field	Heterotrophic	No
Asgard	Archaea;Asgard group;Candidatus Odinarchaeota	Candidatus Odinarchaeota archaeon AUK032	GCA_021158895.1	1.24834	37.1	Hydrothermal vent	Heterotrophic	No
Asgard	Archaea;Asgard group;Candidatus Odinarchaeota	Candidatus Odinarchaeota archaeon AUK265	GCA_021160805.1	0.632287	41.2	Hydrothermal vent	Heterotrophic	No
Asgard	Archaea;Asgard group;Candidatus Sifarchaeota	Candidatus Sifarchaeum subterraneum CR_Bin_142	GCA_016292335.1	2.01605	36.4	Marine	Unknown	No
Asgard	Archaea;Asgard group;Candidatus Sifarchaeota	Candidatus Sifarchaeotum marinoarchaea CR_Bin_042_1	GCA_016294985.1	1.81084	37.9	Terrestrial	Unknown	No
Asgard	Archaea;Asgard group;Candidatus Thorarchaeota	Candidatus Thorarchaeota archaeon AB_25	GCA_001940705.1	2.85565	44.6	Hydrothermal vent	Heterotrophic	No
Asgard	Archaea;Asgard group;Candidatus Thorarchaeota	Candidatus Thorarchaeota archaeon MP11T_1	GCA_002825515.1	3.48797	42.6	Terrestrial	Heterotrophic	No
Asgard	Archaea;Asgard group;Candidatus Thorarchaeota	Candidatus Thorarchaeota archaeon MP9T_1	GCA_002825535.1	4.38906	41.5	Terrestrial	Heterotrophic	No
Asgard	Archaea;Asgard group;Candidatus Thorarchaeota	Candidatus Thorarchaeota archaeon bin27	GCA_020348985.1	3.15734	48	Marine	Heterotrophic	No
Asgard	Archaea;Asgard group;Candidatus Thorarchaeota	Candidatus Thorarchaeota archaeon bin8	GCA_020355105.1	2.57914	49.6	Marine	Heterotrophic	No
Asgard	Archaea;Asgard group;Candidatus Thorarchaeota	Candidatus Thorarchaeota archaeon BC	GCA_008080745.1	3.16198	41.2	Marine	Heterotrophic	No
Asgard	Archaea;Asgard group;Candidatus Thorarchaeota	Candidatus Thorarchaeota archaeon FW25	GCA_021498125.1	3.11475	47.1	Hydrothermal vent	Heterotrophic	No
Asgard	Archaea;Asgard group;Candidatus Thorarchaeota	Candidatus Thorarchaeota archaeon SZ_4_bin3.344	GCA_011364985.1	1.69925	45.5	Marine	Heterotrophic	No
Asgard	Archaea;Asgard group;Candidatus Thorarchaeota	Candidatus Thorarchaeota archaeon MAG_9	GCA_019057475.1	3.33935	48.3	Marine	Heterotrophic	No
Asgard	Archaea;Asgard group;Candidatus Thorarchaeota	Candidatus Thorarchaeota archaeon Zod_maxbin.0292	GCA_016933575.1	3.46634	42.3	Freshwater	Heterotrophic	No
Asgard	Archaea;Asgard group;Candidatus Thorarchaeota	Candidatus Thorarchaeota archaeon TEKIR_14	GCA_004524445.1	2.7927	44.6	Freshwater	Heterotrophic	No
Asgard	Archaea;Asgard group;Candidatus Thorarchaeota	Candidatus Thorarchaeota archaeon OWC2	GCA_003345545.1	2.68808	48.1	Freshwater	Heterotrophic	No
Asgard	Archaea;Asgard group;Candidatus Thorarchaeota	Candidatus Thorarchaeota archaeon SZ_4_bin10.233	GCA_011365025.1	3.46598	47.2	Marine	Heterotrophic	No
Asgard	Archaea;Asgard group;Candidatus Thorarchaeota	Candidatus Thorarchaeota archaeon DZG_bin1.115	GCA_011364905.1	3.07956	44.9	Marine	Heterotrophic	No
Asgard	Archaea;Asgard group;Candidatus Thorarchaeota	Candidatus Thorarchaeota archaeon HM4_B91	GCA_018238445.1	3.03809	48	Cold-spring	Heterotrophic	No
Asgard	Archaea;Asgard group;Candidatus Thorarchaeota	Candidatus Thorarchaeota archaeon L.E.AR.5	GCA_013388835.1	3.01304	54.2	Hot-spring	Heterotrophic	No
Asgard	Archaea;Asgard group;Candidatus Thorarchaeota	Candidatus Thorarchaeota archaeon OWC5	GCA_003345555.1	2.2773	51.1	Freshwater	Heterotrophic	No
Asgard	Archaea;Asgard group;Candidatus Thorarchaeota	Candidatus Thorarchaeota archaeon GSL_GB14_1	GCA_018335335.1	2.94425	45.2	Hypersaline environments	Heterotrophic	No
Asgard	Archaea;Asgard group;Candidatus Thorarchaeota	Candidatus Thorarchaeota archaeon OWC3	GCA_003345595.1	2.7323	52.2	Freshwater	Heterotrophic	No
Asgard	Archaea;Asgard group;Candidatus Thorarchaeota	Candidatus Thorarchaeota archaeon AMARA_2	GCA_004524595.1	4.17194	40.7	Freshwater	Heterotrophic	No
Asgard	Archaea;Asgard group;Candidatus Thorarchaeota	Candidatus Thorarchaeota archaeon Yap500.bin9.44	GCA_016840385.1	3.87506	42.1	Marine	Heterotrophic	No
Asgard	Archaea;Asgard group;Candidatus Thorarchaeota	Candidatus Thorarchaeota archaeon MP5_2600	GCA_016840855.1	3.36151	41.9	Marine	Heterotrophic	No
Asgard	Archaea;Asgard group;Candidatus Thorarchaeota	Candidatus Thorarchaeota archaeon MP5_2226	GCA_016840825.1	4.25044	42.3	Marine	Heterotrophic	No
Asgard	Archaea;Asgard group;Candidatus Thorarchaeota	Candidatus Thorarchaeota archaeon YT5_051	GCA_016839605.1	3.07755	46.4	Marine	Heterotrophic	No
Asgard	Archaea;Asgard group;Candidatus Thorarchaeota	Candidatus Thorarchaeota archaeon FT1_002	GCA_016839465.1	3.09768	44.8	Marine	Heterotrophic	No
Asgard	Archaea;Asgard group;Candidatus Thorarchaeota	Candidatus Thorarchaeota archaeon MAG_274	GCA_019057595.1	0.765254	46	Marine	Heterotrophic	No
Asgard	Archaea;Asgard group;Candidatus Thorarchaeota	Candidatus Thorarchaeota archaeon AMARA_8	GCA_004524565.1	3.13267	41.6	Freshwater	Heterotrophic	No
Asgard	Archaea;Asgard group;Candidatus Thorarchaeota	Candidatus Thorarchaeota archaeon Yap200.bin7.15	GCA_016840685.1	3.22875	44.6	Marine	Heterotrophic	No
Asgard	Archaea;Asgard group;Candidatus Thorarchaeota	Candidatus Thorarchaeota archaeon HM6_B34	GCA_018238205.1	3.57425	41.8	Cold-spring	Heterotrophic	No
Asgard	Archaea;Asgard group;Candidatus Thorarchaeota	Candidatus Thorarchaeota archaeon bin66	GCA_019894665.1	3.04492	44.3	Terrestrial	Heterotrophic	No
Asgard	Archaea;Asgard group;Candidatus Thorarchaeota	Candidatus Thorarchaeota archaeon FT5_021	GCA_016839275.1	2.57782	43.4	Marine	Heterotrophic	No
Asgard	Archaea;Asgard group;Candidatus Thorarchaeota	Candidatus Thorarchaeota archaeon MP5_1_1636	GCA_016841005.1	4.43737	41	Marine	Heterotrophic	No
Asgard	Archaea;Asgard group;Candidatus Thorarchaeota	Candidatus Thorarchaeota archaeon FT2_038	GCA_016839345.1	3.33272	42.5	Marine	Heterotrophic	No
Asgard	Archaea;Asgard group;Candidatus Thorarchaeota	Candidatus Thorarchaeota archaeon TEKIR_12S	GCA_004524435.1	2.7702	50.4	Freshwater	Heterotrophic	No
Asgard	Archaea;Asgard group;Candidatus Thorarchaeota	Candidatus Thorarchaeota archaeon HM4_FB6	GCA_018238375.1	2.50888	48	Cold-spring	Heterotrophic	No
Asgard	Archaea;Asgard group;Candidatus Thorarchaeota	Candidatus Thorarchaeota archaeon HM4_B45	GCA_018238525.1	2.39274	48.1	Cold-spring	Heterotrophic	No
Asgard	Archaea;Asgard group;Candidatus Thorarchaeota	Candidatus Thorarchaeota archaeon HM6_B33	GCA_018238185.1	2.43296	41.9	Cold-spring	Heterotrophic	No
Asgard	Archaea;Asgard group;Candidatus Thorarchaeota	Candidatus Thorarchaeota archaeon MP5_1_2197	GCA_016840965.1	3.093	42.2	Marine	Heterotrophic	No
Asgard	Archaea;Asgard group;Candidatus Thorarchaeota	Candidatus Thorarchaeota archaeon Yap125.bin7.129	GCA_016840795.1	2.16406	49.8	Marine	Heterotrophic	No
Asgard	Archaea;Asgard group;Candidatus Thorarchaeota	Candidatus Thorarchaeota archaeon HM4_B40	GCA_018238575.1	2.28437	48.1	Cold-spring	Heterotrophic	No
Asgard	Archaea;Asgard group;Candidatus Thorarchaeota	Candidatus Thorarchaeota archaeon MP5_1239	GCA_016840925.1	2.76739	42.9	Marine	Heterotrophic	No
Asgard	Archaea;Asgard group;Candidatus Thorarchaeota	Candidatus Thorarchaeota archaeon HM4_26_B25	GCA_018238825.1	2.77945	41.7	Cold-spring	Heterotrophic	No
Asgard	Archaea;Asgard group;Candidatus Thorarchaeota	Candidatus Thorarchaeota archaeon YT_029	GCA_016840245.1	4.10097	43.6	Marine	Heterotrophic	No
Asgard	Archaea;Asgard group;Candidatus Thorarchaeota	Candidatus Thorarchaeota archaeon RS_11_42	GCA_023134215.1	0.635021	48.2	Cold-spring	Heterotrophic	No
Asgard	Archaea;Asgard group;Candidatus Thorarchaeota	Candidatus Thorarchaeota archaeon GLR93	GCA_013138615.1	1.46937	48.1	Marine	Heterotrophic	No
Asgard	Archaea;Asgard group;Candidatus Thorarchaeota	Candidatus Thorarchaeota archaeon HM6_B26	GCA_018238285.1	2.83446	41.9	Cold-spring	Heterotrophic	No
Asgard	Archaea;Asgard group;Candidatus Thorarchaeota	Candidatus Thorarchaeota archaeon HM4_B18	GCA_018238665.1	2.32779	41.6	Cold-spring	Heterotrophic	No
Asgard	Archaea;Asgard group;Candidatus Thorarchaeota	Candidatus Thorarchaeota archaeon HM3_B14	GCA_018238925.1	1.50443	48.7	Cold-spring	Heterotrophic	No
Asgard	Archaea;Asgard group;Candidatus Thorarchaeota	Candidatus Thorarchaeota archaeon HM4_18_B25	GCA_018238865.1	1.10271	48.3	Cold-spring	Heterotrophic	No
Asgard	Archaea;Asgard group;Candidatus Thorarchaeota	Candidatus Thorarchaeota archaeon MAG_31	GCA_019057455.1	0.886057	48.4	Marine	Heterotrophic	No
Asgard	Archaea;Asgard group;Candidatus Thorarchaeota	Candidatus Thorarchaeota archaeon LW55_85	GCA_019058555.1	2.16873	47.3	Marine	Heterotrophic	No
Asgard	Archaea;Asgard group;Candidatus Thorarchaeota	Candidatus Thorarchaeota archaeon HM4_B2_	GCA_018238685.1	2.08715	41.6	Cold-spring	Heterotrophic	No
Asgard	Archaea;Asgard group;Candidatus Thorarchaeota	Candidatus Thorarchaeota archaeon HM4_B10	GCA_018238755.1	1.53196	48.1	Cold-spring	Heterotrophic	No
Asgard	Archaea;Asgard group;Candidatus Thorarchaeota	Candidatus Thorarchaeota archaeon MAG_19	GCA_019057535.1	0.684157	48.4	Marine	Heterotrophic	No
Asgard	Archaea;Asgard group;Candidatus Thorarchaeota	Candidatus Thorarchaeota archaeon HM4_B8	GCA_018238465.1	0.821653	48.3	Cold-spring	Heterotrophic	No
Asgard	Archaea;Asgard group;Candidatus Thorarchaeota	Candidatus Thorarchaeota archaeon HM5_B40	GCA_018238365.1	1.00143	41.7	Cold-spring	Heterotrophic	No
Asgard	Archaea;Asgard group;Candidatus Thorarchaeota	Candidatus Thorarchaeota archaeon MAG_7942	GCA_019056835.1	0.781445	41.4	Marine	Heterotrophic	No
Asgard	Archaea;Asgard group;Candidatus Thorarchaeota	Candidatus Thorarchaeota archaeon RS_18_11	GCA_023128605.1	1.33052	48.3	Cold-spring	Heterotrophic	No
Asgard	Archaea;Asgard group;Candidatus Thorarchaeota	Candidatus Thorarchaeota archaeon Thor_24	GCA_017654525.1	2.46628	44.8	Freshwater	Heterotrophic	No
Asgard	Archaea;Asgard group;Candidatus Thorarchaeota	Candidatus Thorarchaeota archaeon HM1_B51_3	GCA_018239005.1	1.26371	48.3	Cold-spring	Heterotrophic	No
Asgard	Archaea;Asgard group;Candidatus Thorarchaeota	Candidatus Thorarchaeota archaeon RS_7_16	GCA_023139155.1	2.15572	43.2	Cold-spring	Heterotrophic	No
Asgard	Archaea;Asgard group;Candidatus Thorarchaeota	Candidatus Thorarchaeota archaeon 7H_bin3	GCA_023705885.1	1.53518	41.5	Marine	Heterotrophic	No
Asgard	Archaea;Asgard group;Candidatus Thorarchaeota	Candidatus Thorarchaeota archaeon RS_13_2	GCA_023132455.1	2.54027	41.5	Cold-spring	Heterotrophic	No
Asgard	Archaea;Asgard group;Candidatus Thorarchaeota	Candidatus Thorarchaeota archaeon RS_4_35	GCA_023141005.1	1.51819	41.8	Cold-spring	Heterotrophic	No
Asgard	Archaea;Asgard group;Candidatus Thorarchaeota	Candidatus Thorarchaeota archaeon MP5_5_633	GCA_016840785.1	3.11324	43.2	Marine	Heterotrophic	No
Asgard	Archaea;Asgard group;Candidatus Thorarchaeota	Candidatus Thorarchaeota archaeon Yap4.bin6.106	GCA_016840435.1	1.37455	49.6	Marine	Heterotrophic	No
Asgard	Archaea;Asgard group;Candidatus Thorarchaeota	Candidatus Thorarchaeota archaeon RS_5_31	GCA_023140375.1	1.74735	48.5	Cold-spring	Heterotrophic	No
Asgard	Archaea;Asgard group;Candidatus Wukongarchaeota	Candidatus Wukongarchaeum yapensis Yap4.bin4.70	GCA_016840425.1	2.15657	38	Marine	Heterotrophic	No
Asgard	Archaea;Asgard group;unclassified Asgard group	Asgard group archaeon HMA_bin2.96	GCA_013166775.1	3.84769	32.9	Marine	Unknown	No
Asgard	Archaea;Asgard group;unclassified Asgard group	Asgard group archaeon LC30	GCA_019058495.1	2.88186	46.3	Marine	Unknown	No
Asgard	Archaea;Asgard group;unclassified Asgard group	Asgard group archaeon LC20	GCA_019058575.1	2.89541	45.5	Marine	Unknown	No
Asgard	Archaea;Other;Other	Candidatus Jordarchaeum sp. LHC_1308	GCA_019057675.1	1.89784	48.1	Hot-spring	Unknown	No
Asgard	Archaea;Other;Other	Candidatus Borrarchaeum sp. LW55_7	GCA_019058535.1	3.67946	36.9	Marine	Unknown	No
Asgard	Archaea;Other;Other	Candidatus Jordarchaeum sp. JNZ_1113	GCA_019057715.1	1.83484	47.5	Hot-spring	Unknown	No
Asgard	Archaea;Other;Other	Candidatus Jordarchaeum sp. MAG_183	GCA_019057485.1	2.26876	47.8	Marine	Unknown	No
Asgard	Archaea;Other;Other	Candidatus Sifarchaeotum sp. CR_Bin_190	GCA_016294945.1	2.64384	35.9	Marine	Unknown	No
Asgard	Archaea;Other;Other	Candidatus Borrarchaeum sp. LW40_55	GCA_019058475.1	1.97096	36.9	Marine	Unknown	No
Asgard	Archaea;Asgard group	Candidatus Bathyarchaeota archaeon Bin_245	GCA_014729935.1	4.21291	46.9	Hypersaline environments	H2-dependent methylotrophic	No
Asgard	Archaea;unclassified Archaea;archaeon	Nrchaeon Dive96_bin4.146	GCA_024275415.1	3.52558	47	Hydrothermal vent	Unknown	No
Asgard	Archaea;unclassified Archaea;archaeon	Nrchaeon H02S_Hermod_80	GCA_016550425.1	3.76423	44.6	Marine	Unknown	No
Asgard	Archaea;unclassified Archaea;archaeon	Nrchaeon Dive100_bin10.34	GCA_024280435.1	4.0328	32.8	Hydrothermal vent	Unknown	No
Asgard	Archaea;unclassified Archaea;archaeon	Nrchaeon Dive96_bin2.176	GCA_024276795.1	2.72124	42	Hydrothermal vent	Unknown	No
Asgard	Archaea;unclassified Archaea;archaeon	Nrchaeon H02M_Hermod_52	GCA_016550405.1	2.67742	44.5	Marine	Unknown	No
Asgard	Archaea;unclassified Archaea;archaeon	Nrchaeon H02M_Hermod_117	GCA_016550495.1	1.86031	44.7	Marine	Unknown	No
Asgard	Archaea;unclassified Archaea;archaeon	Nrchaeon H02S_Hermod_124	GCA_016550485.1	2.44653	49	Marine	Unknown	No
Asgard	Archaea;unclassified Archaea;archaeon	Nrchaeon H03M_Hermod_104	GCA_016550395.1	2.65694	43.1	Marine	Unknown	No
Asgard	Archaea;unclassified Archaea;archaeon	Nrchaeon Dive96_bin3.136	GCA_024276395.1	3.75552	40.3	Hydrothermal vent	Unknown	No
Asgard	Archaea;unclassified Archaea;archaeon	Nrchaeon H02M_Hermod_131	GCA_016550415.1	4.21612	43.2	Marine	Unknown	No
Asgard	Archaea;unclassified Archaea;archaeon	Nrchaeon H02S_Hermod_68	GCA_016550385.1	5.09683	43.9	Marine	Unknown	No
Asgard	Archaea;unclassified Archaea;archaeon	Nrchaeon WBC_7_3_212	GCA_010030355.1	0.689568	31.4	Freshwater	Unknown	No
Asgard	Archaea;unclassified Archaea;archaeon	Nrchaeon H02S_Hermod_26	GCA_016550505.1	2.53342	48.8	Marine	Unknown	No
Asgard	Archaea;unclassified Archaea;archaeon	Nrchaeon WBC_5_5_194	GCA_010028525.1	2.4928	31.5	Freshwater	Unknown	No
Asgard	Archaea;unclassified Archaea;archaeon	Nrchaeon Dive96_bin2.169	GCA_024276825.1	2.93521	43.6	Hydrothermal vent	Unknown	No
Asgard	Archaea;unclassified Archaea;archaeon	Nrchaeon Dive96_bin10.124	GCA_024278115.1	3.62267	33.2	Hydrothermal vent	Unknown	No
Asgard	Archaea;unclassified Archaea;archaeon UBA460	Nrchaeon UBA460	GCA_002505645.1	2.83425	33.1	Marine	Unknown	No
Asgard	d__Archaea;p__Asgardarchaeota;c__Lokiarchaeia;o__;f__;g__;s__	NA	3300017513_15	1.51849	NA	Hydrothermal vent	Unknown	No
Asgard	d__Archaea;p__Asgardarchaeota;c__Lokiarchaeia;o__;f__;g__;s__	NA	3300022470_9	2.19949	NA	Hydrothermal vent	Unknown	No
Asgard	d__Archaea;p__Asgardarchaeota;c__Lokiarchaeia;o__;f__;g__;s__	NA	3300017449_1	2.16628	NA	Hot-spring	Unknown	No
Asgard	d__Archaea;p__Asgardarchaeota;c__Lokiarchaeia;o__;f__;g__;s__	NA	3300021472_17	1.44435	NA	Hydrothermal vent	Unknown	No
Asgard	d__Archaea;p__Asgardarchaeota;c__Lokiarchaeia;o__;f__;g__;s__	NA	3300014911_44	1.52205	NA	Marine	Unknown	No
Asgard	d__Archaea;p__Asgardarchaeota;c__Lokiarchaeia;o__;f__;g__;s__	NA	3300027893_58	1.49419	NA	Marine	Unknown	No
Asgard	d__Archaea;p__Asgardarchaeota;c__Lokiarchaeia;o__;f__;g__;s__	NA	3300014914_15	1.76513	NA	Marine	Unknown	No
Asgard	d__Archaea;p__Asgardarchaeota;c__Lokiarchaeia;o__;f__;g__;s__	NA	3300017406_40	0.825373	NA	Hot-spring	Unknown	No
Asgard	d__Archaea;p__Asgardarchaeota;c__Lokiarchaeia;o__Thorarchaeales;f__Thorarchaeaceae;g__;s__	NA	3300021467_12	1.12734	NA	Hydrothermal vent	Unknown	No
TACK	Archaea; Crenarchaeota; Thermoprotei; Sulfolobales; Sulfolobaceae; Metallosphaera; Metallosphaera sedula	NA	GCA_000016605.1	2.19153	46.2	Hydrothermal vent	H2-dependent methylotrophic	No
TACK	Archaea;TACK group;Nanoarchaeota	Nanoarchaeota archaeon SL_Arch_1	GCA_012030815.1	1.05582	33.4	Terrestrial	Heterotrophic	No
TACK	Archaea;TACK;unclassified TACK	Euryarchaeota archaeum SCGC AAA287-I03	GCA_000484895.1	0.622569	35.7	Marine	Unknown	No
TACK	Archaea;TACK;unclassified TACK	Euryarchaeota archaeum SCGC AAA287-E17	GCA_000484935.1	0.928936	35.6	Marine	Unknown	No
TACK	Archaea;TACK;unclassified TACK	Euryarchaeota archaeon CPBay_Spr30G08_79	GCA_017857195.1	1.78193	47.7	Freshwater	Unknown	No
TACK	Archaea;Other;Other	Acidianus sp. HS-5	GCA_021655615.1	2.58403	35.1	Hot-spring	Unknown	No
TACK	Archaea;Other;Other	Acidianus sp. DSM 29099	GCA_013133895.1	2.3662	35.6	Hot-spring	Unknown	No
TACK	Archaea;Other;Other	Pyrodictium sp. DIMAG01	GCA_013540595.1	1.4578	48.3	Marine	Unknown	Yes
TACK	Archaea;Other;Other	Candidatus Aramenus sp. CH1	GCA_022678445.1	1.93041	48.9	Hot-spring	Unknown	No
TACK	Archaea;Other;Other	Candidatus Korarchaeum sp. Bin S22	GCA_020833055.1	1.39119	48.6	Hot-spring	Unknown	Yes
TACK	Archaea;Other;Other	Pyrolobus sp. S143_113_esom	GCA_015521195.1	1.23962	60.6	Hydrothermal vent	Unknown	No
TACK	Archaea;Other;Other	Staphylothermus sp. AUK105	GCA_021157925.1	1.57832	36.2	Hydrothermal vent	Unknown	Yes
TACK	Archaea;Other;Other	Thermosphaera sp. Bin P8	GCA_020833525.1	1.20167	43.1	Hot-spring	Unknown	Yes
TACK	Archaea;Other;Other	Candidatus Aramenus sp. AZ2	GCA_017799075.1	1.68187	47.8	Terrestrial	Unknown	No
TACK	Archaea;Other;Other	Pyrodictium sp. SZUA-1443	GCA_015662475.1	1.48167	44.4	Hydrothermal vent	Unknown	No
TACK	Archaea;Other;Other	Candidatus Methanodesulfokores sp. KUA_Bin04	GCA_023269865.1	1.03794	43.5	Hot-spring	Unknown	No
TACK	Archaea;Other;Other	Staphylothermus sp. AUK316	GCA_021159785.1	1.28738	36.5	Hydrothermal vent	Unknown	No
TACK	Archaea;Other;Other	Stygiolobus sp. CP.2020.0m.Bin.1	GCA_022015085.1	0.869259	36.7	Hot-spring	Unknown	No
TACK	Archaea;Other;Other	Zestosphaera sp. KUA_Bin19	GCA_023255935.1	0.726687	42.9	Hot-spring	Unknown	Yes
TACK	Archaea;Other;Other	Pyrodictium sp. SZUA-1458	GCA_015662315.1	0.84939	42.8	Hydrothermal vent	Unknown	No
TACK	Archaea;TACK group;Candidatus Bathyarchaeota	miscellaneous Crenarchaeota group-1 archaeon SG8-32-3	GCA_001273335.1	0.668322	44	Bioreactor	Unknown	No
TACK	Archaea;TACK group;Candidatus Bathyarchaeota	miscellaneous Crenarchaeota group-6 archaeon AD8-1	GCA_001273385.1	1.58381	32.4	Bioreactor	Unknown	No
TACK	Archaea;TACK group;Candidatus Bathyarchaeota	Candidatus Bathyarchaeota archaeon BA2	GCA_001399795.1	1.45569	44.2	Terrestrial	H2-dependent methylotrophic	No
TACK	Archaea;TACK group;Candidatus Bathyarchaeota	Candidatus Bathyarchaeota archaeon BA1	GCA_001399805.1	1.93171	47.1	Terrestrial	H2-dependent methylotrophic	No
TACK	Archaea;TACK group;Candidatus Bathyarchaeota	Candidatus Bathyarchaeota archaeon B63	GCA_001593845.1	0.859377	53.9	Hydrothermal vent	H2-dependent methylotrophic	No
TACK	Archaea;TACK group;Candidatus Bathyarchaeota	Candidatus Bathyarchaeota archaeon B24	GCA_001593865.1	1.7314	51.1	Hydrothermal vent	H2-dependent methylotrophic	No
TACK	Archaea;TACK group;Candidatus Bathyarchaeota	Candidatus Bathyarchaeota archaeon B26-2	GCA_001593935.1	1.89019	51.9	Hydrothermal vent	H2-dependent methylotrophic	No
TACK	Archaea;TACK group;Candidatus Bathyarchaeota	Candidatus Bathyarchaeota archaeon RBG_13_60_20	GCA_001775965.1	1.21569	60.8	Hot-spring	H2-dependent methylotrophic	No
TACK	Archaea;TACK group;Candidatus Bathyarchaeota	Candidatus Bathyarchaeota archaeon RBG_16_48_13	GCA_001775995.1	0.848615	48	Hot-spring	H2-dependent methylotrophic	No
TACK	Archaea;TACK group;Candidatus Bathyarchaeota	Candidatus Bathyarchaeota archaeon RBG_16_57_9	GCA_001776015.1	1.52352	58.3	Hot-spring	H2-dependent methylotrophic	No
TACK	Archaea;TACK group;Candidatus Bathyarchaeota	Candidatus Bathyarchaeota archaeon ex4484_40	GCA_002254475.1	1.13616	51.6	Hydrothermal vent	H2-dependent methylotrophic	No
TACK	Archaea;TACK group;Candidatus Bathyarchaeota	Candidatus Bathyarchaeota archaeon ex4484_218	GCA_002254975.1	0.628054	33.1	Hydrothermal vent	H2-dependent methylotrophic	No
TACK	Archaea;TACK group;Candidatus Bathyarchaeota	Candidatus Bathyarchaeota archaeon ex4484_135	GCA_002255025.1	0.976871	58.8	Hydrothermal vent	H2-dependent methylotrophic	No
TACK	Archaea;TACK group;Candidatus Bathyarchaeota	Candidatus Bathyarchaeota archaeon B24-2	GCA_002490245.1	1.34717	47.3	Marine	H2-dependent methylotrophic	No
TACK	Archaea;TACK group;Candidatus Bathyarchaeota	Candidatus Bathyarchaeota archaeon UBA185	GCA_002495485.1	1.80548	53.9	Terrestrial	H2-dependent methylotrophic	No
TACK	Archaea;TACK group;Candidatus Bathyarchaeota	Candidatus Bathyarchaeota archaeon UBA233	GCA_002507245.1	1.58102	40.7	Marine	H2-dependent methylotrophic	No
TACK	Archaea;TACK group;Candidatus Bathyarchaeota	Candidatus Bathyarchaeota archaeon UBA589	GCA_002509245.1	1.57446	42.8	Bioreactor	H2-dependent methylotrophic	No
TACK	Archaea;TACK group;Candidatus Bathyarchaeota	Candidatus Bathyarchaeota archaeon bin16	GCA_020346605.1	2.30276	58.1	Marine	H2-dependent methylotrophic	No
TACK	Archaea;TACK group;Candidatus Bathyarchaeota	Candidatus Bathyarchaeota archaeon A05DMB-3	GCA_019685555.1	1.46378	43.6	Hydrothermal vent	H2-dependent methylotrophic	Yes
TACK	Archaea;TACK group;Candidatus Bathyarchaeota	Candidatus Bathyarchaeota archaeon A05DMB-4	GCA_019685575.1	1.52962	45.6	Hydrothermal vent	H2-dependent methylotrophic	No
TACK	Archaea;TACK group;Candidatus Bathyarchaeota	Candidatus Bathyarchaeota archaeon A05DMB-5	GCA_019685655.1	1.51443	41.8	Hydrothermal vent	H2-dependent methylotrophic	Yes
TACK	Archaea;TACK group;Candidatus Bathyarchaeota	Candidatus Bathyarchaeota archaeon bin115	GCA_020344315.1	1.55695	43.8	Marine	H2-dependent methylotrophic	No
TACK	Archaea;TACK group;Candidatus Bathyarchaeota	Candidatus Bathyarchaeota archaeon bin87	GCA_020354575.1	1.83811	41.6	Marine	H2-dependent methylotrophic	Yes
TACK	Archaea;TACK group;Candidatus Bathyarchaeota	Candidatus Bathyarchaeota archaeon bin30	GCA_020348865.1	1.49748	45.5	Marine	H2-dependent methylotrophic	No
TACK	Archaea;TACK group;Candidatus Bathyarchaeota	Candidatus Bathyarchaeota archaeon bin67	GCA_020352645.1	1.68111	45.5	Marine	H2-dependent methylotrophic	No
TACK	Archaea;TACK group;Candidatus Bathyarchaeota	Candidatus Bathyarchaeota archaeon bin42	GCA_020351305.1	1.87038	41.6	Marine	H2-dependent methylotrophic	Yes
TACK	Archaea;TACK group;Candidatus Bathyarchaeota	Candidatus Bathyarchaeota archaeon bin28	GCA_020348945.1	1.7228	43.6	Marine	H2-dependent methylotrophic	No
TACK	Archaea;TACK group;Candidatus Bathyarchaeota	Candidatus Bathyarchaeota archaeon bin257	GCA_020345645.1	1.51355	47.3	Marine	H2-dependent methylotrophic	Yes
TACK	Archaea;TACK group;Candidatus Bathyarchaeota	Candidatus Bathyarchaeota archaeon bin490	GCA_020350385.1	0.869056	44.1	Marine	H2-dependent methylotrophic	No
TACK	Archaea;TACK group;Candidatus Bathyarchaeota	Candidatus Bathyarchaeota archaeon bin695	GCA_020352535.1	1.36211	46.9	Marine	H2-dependent methylotrophic	No
TACK	Archaea;TACK group;Candidatus Bathyarchaeota	Candidatus Bathyarchaeota archaeon bin91	GCA_020354065.1	1.50209	56.7	Marine	H2-dependent methylotrophic	No
TACK	Archaea;TACK group;Candidatus Bathyarchaeota	Candidatus Bathyarchaeota archaeon bin519	GCA_020350305.1	1.28118	43.8	Marine	H2-dependent methylotrophic	No
TACK	Archaea;TACK group;Candidatus Bathyarchaeota	Candidatus Bathyarchaeota archaeon bin796	GCA_020355125.1	1.97626	40.2	Marine	H2-dependent methylotrophic	Yes
TACK	Archaea;TACK group;Candidatus Bathyarchaeota	Candidatus Bathyarchaeota archaeon bin363	GCA_020348285.1	0.819504	44.3	Marine	H2-dependent methylotrophic	No
TACK	Archaea;TACK group;Candidatus Bathyarchaeota	Candidatus Bathyarchaeota archaeon bin1106	GCA_020344435.1	1.17961	47.6	Marine	H2-dependent methylotrophic	No
TACK	Archaea;TACK group;Candidatus Bathyarchaeota	Candidatus Bathyarchaeota archaeon bin345	GCA_020348365.1	1.08984	47.4	Marine	H2-dependent methylotrophic	Yes
TACK	Archaea;TACK group;Candidatus Bathyarchaeota	Candidatus Bathyarchaeota archaeon bin22	GCA_020345945.1	1.1863	45.6	Marine	H2-dependent methylotrophic	No
TACK	Archaea;TACK group;Candidatus Bathyarchaeota	Candidatus Bathyarchaeota archaeon bin1093	GCA_020344715.1	1.30642	46.1	Marine	H2-dependent methylotrophic	No
TACK	Archaea;TACK group;Candidatus Bathyarchaeota	Candidatus Bathyarchaeota archaeon bin95	GCA_020356305.1	1.68019	45.9	Marine	H2-dependent methylotrophic	No
TACK	Archaea;TACK group;Candidatus Bathyarchaeota	Candidatus Bathyarchaeota archaeon bin1445	GCA_020346825.1	1.2035	44.2	Marine	H2-dependent methylotrophic	No
TACK	Archaea;TACK group;Candidatus Bathyarchaeota	Candidatus Bathyarchaeota archaeon bin1484	GCA_020346725.1	1.10848	46.5	Marine	H2-dependent methylotrophic	No
TACK	Archaea;TACK group;Candidatus Bathyarchaeota	Candidatus Bathyarchaeota archaeon bin882	GCA_020354535.1	1.42193	42.5	Marine	H2-dependent methylotrophic	No
TACK	Archaea;TACK group;Candidatus Bathyarchaeota	Candidatus Bathyarchaeota archaeon DRTY-6_2_bin_141	GCA_018396815.1	1.48578	30.9	Hot-spring	H2-dependent methylotrophic	No
TACK	Archaea;TACK group;Candidatus Bathyarchaeota	Candidatus Bathyarchaeota archaeon DRTY-6_2_bin_98	GCA_018396705.1	1.70876	43.2	Hot-spring	H2-dependent methylotrophic	Yes
TACK	Archaea;TACK group;Candidatus Bathyarchaeota	Candidatus Bathyarchaeota archaeon DRTY-6_2_bin_115	GCA_018396675.1	1.30852	42.9	Hot-spring	H2-dependent methylotrophic	Yes
TACK	Archaea;TACK group;Candidatus Bathyarchaeota	Candidatus Bathyarchaeota archaeon JZ_bin_32	GCA_018396535.1	1.41455	41	Hot-spring	H2-dependent methylotrophic	Yes
TACK	Archaea;TACK group;Candidatus Bathyarchaeota	Candidatus Bathyarchaeota archaeon FK_Sedi_B_Bin.165	GCA_023488905.1	1.789	47.5	Freshwater	H2-dependent methylotrophic	Yes
TACK	Archaea;TACK group;Candidatus Bathyarchaeota	Candidatus Bathyarchaeota archaeon AUK093	GCA_021158125.1	1.36886	40.3	Hydrothermal vent	H2-dependent methylotrophic	No
TACK	Archaea;TACK group;Candidatus Bathyarchaeota	Candidatus Bathyarchaeota archaeon BA_19	GCA_005888735.1	2.39075	53	Terrestrial	H2-dependent methylotrophic	No
TACK	Archaea;TACK group;Candidatus Bathyarchaeota	Candidatus Bathyarchaeota archaeon JZ-2_2_bin_129	GCA_018396865.1	1.82724	50.8	Hot-spring	H2-dependent methylotrophic	Yes
TACK	Archaea;TACK group;Candidatus Bathyarchaeota	Candidatus Bathyarchaeota archaeon JZ-2_2_bin_164	GCA_018396775.1	1.33087	32.5	Hot-spring	H2-dependent methylotrophic	No
TACK	Archaea;TACK group;Candidatus Bathyarchaeota	Candidatus Bathyarchaeota archaeon E44_bin43	GCA_004376295.1	1.88986	43.2	Marine	H2-dependent methylotrophic	No
TACK	Archaea;TACK group;Candidatus Bathyarchaeota	Candidatus Bathyarchaeota archaeon co234_bin5	GCA_018648905.1	2.45261	51.4	Marine	H2-dependent methylotrophic	No
TACK	Archaea;TACK group;Candidatus Bathyarchaeota	Candidatus Bathyarchaeota archaeon BA_24	GCA_005888745.1	2.19521	51.7	Terrestrial	H2-dependent methylotrophic	No
TACK	Archaea;TACK group;Candidatus Bathyarchaeota	Candidatus Bathyarchaeota archaeon JZ_bin_23	GCA_018396995.1	1.46183	43.6	Hot-spring	H2-dependent methylotrophic	Yes
TACK	Archaea;TACK group;Candidatus Bathyarchaeota	Candidatus Bathyarchaeota archaeon QZM_A2_bin_24	GCA_018396755.1	1.98332	41.4	Hot-spring	H2-dependent methylotrophic	Yes
TACK	Archaea;TACK group;Candidatus Bathyarchaeota	Candidatus Bathyarchaeota archaeon RS_14_11	GCA_023131225.1	1.91604	42.6	Cold-spring	H2-dependent methylotrophic	No
TACK	Archaea;TACK group;Candidatus Bathyarchaeota	Candidatus Bathyarchaeota archaeon JZ-2_2_bin_159	GCA_018396415.1	1.38556	42.8	Hot-spring	H2-dependent methylotrophic	No
TACK	Archaea;TACK group;Candidatus Bathyarchaeota	Candidatus Bathyarchaeota archaeon BA_11	GCA_005884635.1	2.07201	52	Terrestrial	H2-dependent methylotrophic	No
TACK	Archaea;TACK group;Candidatus Bathyarchaeota	Candidatus Bathyarchaeota archaeon M10_bin139	GCA_003601775.1	1.52757	58.4	Marine	H2-dependent methylotrophic	No
TACK	Archaea;TACK group;Candidatus Bathyarchaeota	Candidatus Bathyarchaeota archaeon KR_bin-3225	GCA_903884205.1	2.2265	45.4	Freshwater	H2-dependent methylotrophic	No
TACK	Archaea;TACK group;Candidatus Bathyarchaeota	Candidatus Bathyarchaeota archaeon L.E.AR.18	GCA_013388905.1	1.50158	40.7	Hot-spring	H2-dependent methylotrophic	No
TACK	Archaea;TACK group;Candidatus Bathyarchaeota	Candidatus Bathyarchaeota archaeon SI037_bin22	GCA_018671955.1	2.4019	51.4	Marine	H2-dependent methylotrophic	No
TACK	Archaea;TACK group;Candidatus Bathyarchaeota	Candidatus Bathyarchaeota archaeon AM-2014_bin-0583	GCA_903901015.1	2.04755	45.8	Freshwater	H2-dependent methylotrophic	No
TACK	Archaea;TACK group;Candidatus Bathyarchaeota	Candidatus Bathyarchaeota archaeon BA_21	GCA_005884195.1	1.92431	51.9	Terrestrial	H2-dependent methylotrophic	No
TACK	Archaea;TACK group;Candidatus Bathyarchaeota	Candidatus Bathyarchaeota archaeon BS750m-G28	GCA_016783455.1	2.18619	57.5	Hypersaline environments	H2-dependent methylotrophic	No
TACK	Archaea;TACK group;Candidatus Bathyarchaeota	Candidatus Bathyarchaeota archaeon L.E.AR.33	GCA_013388895.1	1.57788	42.1	Hot-spring	H2-dependent methylotrophic	No
TACK	Archaea;TACK group;Candidatus Bathyarchaeota	Candidatus Bathyarchaeota archaeon SI037S2_bin27	GCA_018692655.1	2.68411	51.4	Marine	H2-dependent methylotrophic	No
TACK	Archaea;TACK group;Candidatus Bathyarchaeota	Candidatus Bathyarchaeota archaeon SI048_bin30	GCA_018652685.1	2.3792	51.4	Marine	H2-dependent methylotrophic	No
TACK	Archaea;TACK group;Candidatus Bathyarchaeota	Candidatus Bathyarchaeota archaeon BA_9	GCA_005882895.1	1.96713	52	Terrestrial	H2-dependent methylotrophic	No
TACK	Archaea;TACK group;Candidatus Bathyarchaeota	Candidatus Bathyarchaeota archaeon JZ-2_2_bin_143	GCA_018396915.1	1.6307	45.5	Hot-spring	H2-dependent methylotrophic	No
TACK	Archaea;TACK group;Candidatus Bathyarchaeota	Candidatus Bathyarchaeota archaeon NP77	GCA_002726865.1	1.99625	48.4	Marine	H2-dependent methylotrophic	No
TACK	Archaea;TACK group;Candidatus Bathyarchaeota	Candidatus Bathyarchaeota archaeon QZM_B1_bin_55	GCA_018396695.1	1.90059	43.3	Hot-spring	H2-dependent methylotrophic	Yes
TACK	Archaea;TACK group;Candidatus Bathyarchaeota	Candidatus Bathyarchaeota archaeon AUK243	GCA_021161255.1	1.67379	50	Hydrothermal vent	H2-dependent methylotrophic	No
TACK	Archaea;TACK group;Candidatus Bathyarchaeota	Candidatus Bathyarchaeota archaeon JZ_bin_7	GCA_018396875.1	1.24593	45.9	Hot-spring	H2-dependent methylotrophic	Yes
TACK	Archaea;TACK group;Candidatus Bathyarchaeota	Candidatus Bathyarchaeota archaeon BS750m-G27	GCA_016783485.1	2.12871	58.2	Hypersaline environments	H2-dependent methylotrophic	No
TACK	Archaea;TACK group;Candidatus Bathyarchaeota	Candidatus Bathyarchaeota archaeon JZ_bin_14	GCA_018396975.1	1.09966	45.9	Hot-spring	H2-dependent methylotrophic	Yes
TACK	Archaea;TACK group;Candidatus Bathyarchaeota	Candidatus Bathyarchaeota archaeon Chersky_747	GCA_017883585.1	1.60626	56.9	Terrestrial	H2-dependent methylotrophic	No
TACK	Archaea;TACK group;Candidatus Bathyarchaeota	Candidatus Bathyarchaeota archaeon M8_bin162	GCA_003601835.1	1.25117	46.8	Marine	H2-dependent methylotrophic	No
TACK	Archaea;TACK group;Candidatus Bathyarchaeota	Candidatus Bathyarchaeota archaeon AUK158	GCA_021162915.1	1.13261	46.9	Hydrothermal vent	H2-dependent methylotrophic	No
TACK	Archaea;TACK group;Candidatus Bathyarchaeota	Candidatus Bathyarchaeota archaeon Zod_Metabat.1386	GCA_016930555.1	1.14239	42.8	Freshwater	H2-dependent methylotrophic	No
TACK	Archaea;TACK group;Candidatus Bathyarchaeota	Candidatus Bathyarchaeota archaeon BA_3	GCA_005883075.1	1.89625	52	Terrestrial	H2-dependent methylotrophic	No
TACK	Archaea;TACK group;Candidatus Bathyarchaeota	Candidatus Bathyarchaeota archaeon BA_14	GCA_005883755.1	1.57109	53.4	Terrestrial	H2-dependent methylotrophic	No
TACK	Archaea;TACK group;Candidatus Bathyarchaeota	Candidatus Bathyarchaeota archaeon JZ_bin_36.1	GCA_018396405.1	1.48921	42.6	Hot-spring	H2-dependent methylotrophic	No
TACK	Archaea;TACK group;Candidatus Bathyarchaeota	Candidatus Bathyarchaeota archaeon DGJ8_bin_44_34	GCA_018396955.1	1.36593	43.9	Hot-spring	H2-dependent methylotrophic	No
TACK	Archaea;TACK group;Candidatus Bathyarchaeota	Candidatus Bathyarchaeota archaeon JZ-2_2_bin_4.3.1	GCA_018396435.1	1.38965	42.8	Hot-spring	H2-dependent methylotrophic	No
TACK	Archaea;TACK group;Candidatus Bathyarchaeota	Candidatus Bathyarchaeota archaeon SI039_bin6	GCA_018697305.1	2.30378	51.5	Marine	H2-dependent methylotrophic	No
TACK	Archaea;TACK group;Candidatus Bathyarchaeota	Candidatus Bathyarchaeota archaeon PFL13	GCA_022865625.1	2.01366	52.5	Freshwater	H2-dependent methylotrophic	No
TACK	Archaea;TACK group;Candidatus Bathyarchaeota	Candidatus Bathyarchaeota archaeon M8_bin1642	GCA_003601605.1	1.09453	40.8	Marine	H2-dependent methylotrophic	No
TACK	Archaea;TACK group;Candidatus Bathyarchaeota	Candidatus Bathyarchaeota archaeon M10_bin26	GCA_003601845.1	1.33126	51.9	Marine	H2-dependent methylotrophic	No
TACK	Archaea;TACK group;Candidatus Bathyarchaeota	Candidatus Bathyarchaeota archaeon QZM_B1_bin_12_1	GCA_018397055.1	1.40861	42.3	Hot-spring	H2-dependent methylotrophic	Yes
TACK	Archaea;TACK group;Candidatus Bathyarchaeota	Candidatus Bathyarchaeota archaeon BA_23	GCA_005881615.1	2.23245	51.9	Terrestrial	H2-dependent methylotrophic	No
TACK	Archaea;TACK group;Candidatus Bathyarchaeota	Candidatus Bathyarchaeota archaeon Zod_Metabat.946	GCA_016934355.1	2.69185	57.5	Freshwater	H2-dependent methylotrophic	No
TACK	Archaea;TACK group;Candidatus Bathyarchaeota	Candidatus Bathyarchaeota archaeon M10_bin190	GCA_003601695.1	1.25742	42.7	Marine	H2-dependent methylotrophic	No
TACK	Archaea;TACK group;Candidatus Bathyarchaeota	Candidatus Bathyarchaeota archaeon BE326-BA-RLH	GCA_003589585.1	2.07609	44.9	Marine	H2-dependent methylotrophic	No
TACK	Archaea;TACK group;Candidatus Bathyarchaeota	Candidatus Bathyarchaeota archaeon M10_bin190	GCA_003601725.1	1.20226	44.8	Marine	H2-dependent methylotrophic	No
TACK	Archaea;TACK group;Candidatus Bathyarchaeota	Candidatus Bathyarchaeota archaeon QZM_A2_bin_23	GCA_018396555.1	1.73624	42.8	Hot-spring	H2-dependent methylotrophic	Yes
TACK	Archaea;TACK group;Candidatus Bathyarchaeota	Candidatus Bathyarchaeota archaeon AM-2014-D7_bin-818	GCA_903865415.1	1.9975	46	Freshwater	H2-dependent methylotrophic	No
TACK	Archaea;TACK group;Candidatus Bathyarchaeota	Candidatus Bathyarchaeota archaeon QZM_A3_bin_17	GCA_018396495.1	1.89814	41.3	Hot-spring	H2-dependent methylotrophic	Yes
TACK	Archaea;TACK group;Candidatus Bathyarchaeota	Candidatus Bathyarchaeota archaeon Bin-L-1	GCA_003096235.1	2.24564	41.7	Marine	H2-dependent methylotrophic	No
TACK	Archaea;TACK group;Candidatus Bathyarchaeota	Candidatus Bathyarchaeota archaeon Co191P4bin18	GCA_009786255.1	1.99415	37.9	Host-associated	H2-dependent methylotrophic	Yes
TACK	Archaea;TACK group;Candidatus Bathyarchaeota	Candidatus Bathyarchaeota archaeon E29_bin60	GCA_004376645.1	1.24607	44.6	Marine	H2-dependent methylotrophic	No
TACK	Archaea;TACK group;Candidatus Bathyarchaeota	Candidatus Bathyarchaeota archaeon Nc150P4bin1	GCA_009787175.1	1.58782	38.9	Host-associated	H2-dependent methylotrophic	No
TACK	Archaea;TACK group;Candidatus Bathyarchaeota	Candidatus Bathyarchaeota archaeon QZM_B1_bin_37_1	GCA_018396615.1	1.64326	45	Hot-spring	H2-dependent methylotrophic	No
TACK	Archaea;TACK group;Candidatus Bathyarchaeota	Candidatus Bathyarchaeota archaeon BA_10	GCA_005884605.1	2.02516	51.8	Terrestrial	H2-dependent methylotrophic	No
TACK	Archaea;TACK group;Candidatus Bathyarchaeota	Candidatus Bathyarchaeota archaeon MF-10.3	GCA_007050895.1	1.59141	43.2	Terrestrial	H2-dependent methylotrophic	No
TACK	Archaea;TACK group;Candidatus Bathyarchaeota	Candidatus Bathyarchaeota archaeon QZM_A2_bin_28	GCA_018396395.1	1.675	47.3	Hot-spring	H2-dependent methylotrophic	Yes
TACK	Archaea;TACK group;Candidatus Bathyarchaeota	Candidatus Bathyarchaeota archaeon E29_bin53	GCA_004376975.1	1.64771	41.9	Marine	H2-dependent methylotrophic	No
TACK	Archaea;TACK group;Candidatus Bathyarchaeota	Candidatus Bathyarchaeota archaeon QZM_A2_bin_35	GCA_018396565.1	1.57296	45.9	Hot-spring	H2-dependent methylotrophic	No
TACK	Archaea;TACK group;Candidatus Bathyarchaeota	Candidatus Bathyarchaeota archaeon AUK253	GCA_021161045.1	1.26082	55.8	Hydrothermal vent	H2-dependent methylotrophic	No
TACK	Archaea;TACK group;Candidatus Bathyarchaeota	Candidatus Bathyarchaeota archaeon KR4_bin-0083	GCA_903893145.1	2.06504	45.8	Freshwater	H2-dependent methylotrophic	No
TACK	Archaea;TACK group;Candidatus Bathyarchaeota	Candidatus Bathyarchaeota archaeon BA_18	GCA_005884215.1	1.5001	51.8	Terrestrial	H2-dependent methylotrophic	No
TACK	Archaea;TACK group;Candidatus Bathyarchaeota	Candidatus Bathyarchaeota archaeon QZM_B4_bin_53	GCA_018397005.1	1.31684	43.2	Hot-spring	H2-dependent methylotrophic	Yes
TACK	Archaea;TACK group;Candidatus Bathyarchaeota	Candidatus Bathyarchaeota archaeon M10_bin241	GCA_003601655.1	1.13201	47.1	Marine	H2-dependent methylotrophic	No
TACK	Archaea;TACK group;Candidatus Bathyarchaeota	Candidatus Bathyarchaeota archaeon AUK245	GCA_021161205.1	1.20976	37.3	Hydrothermal vent	H2-dependent methylotrophic	No
TACK	Archaea;TACK group;Candidatus Bathyarchaeota	Candidatus Bathyarchaeota archaeon M10_bin208	GCA_003601665.1	0.907528	41.1	Marine	H2-dependent methylotrophic	No
TACK	Archaea;TACK group;Candidatus Bathyarchaeota	Candidatus Bathyarchaeota archaeon BA_15	GCA_005883735.1	1.36318	53.3	Terrestrial	H2-dependent methylotrophic	No
TACK	Archaea;TACK group;Candidatus Bathyarchaeota	Candidatus Bathyarchaeota archaeon AUK193	GCA_021162225.1	1.41712	44.2	Hydrothermal vent	H2-dependent methylotrophic	No
TACK	Archaea;TACK group;Candidatus Bathyarchaeota	Candidatus Bathyarchaeota archaeon M10_bin214	GCA_003601875.1	0.597499	37.2	Marine	H2-dependent methylotrophic	No
TACK	Archaea;TACK group;Candidatus Bathyarchaeota	Candidatus Bathyarchaeota archaeon AUK236	GCA_021161385.1	1.12803	43.3	Hydrothermal vent	H2-dependent methylotrophic	No
TACK	Archaea;TACK group;Candidatus Bathyarchaeota	Candidatus Bathyarchaeota archaeon AUK248	GCA_021161125.1	1.35082	57.3	Hydrothermal vent	H2-dependent methylotrophic	No
TACK	Archaea;TACK group;Candidatus Bathyarchaeota	Candidatus Bathyarchaeota archaeon UBA11855	GCA_013330935.1	1.21952	45.2	Freshwater	H2-dependent methylotrophic	No
TACK	Archaea;TACK group;Candidatus Bathyarchaeota	Candidatus Bathyarchaeota archaeon UBA8941	GCA_013329615.1	1.81801	58.9	Terrestrial	H2-dependent methylotrophic	No
TACK	Archaea;TACK group;Candidatus Bathyarchaeota	Candidatus Bathyarchaeota archaeon HyVt-197	GCA_011041895.1	0.938088	40.9	Marine	H2-dependent methylotrophic	No
TACK	Archaea;TACK group;Candidatus Bathyarchaeota	Candidatus Bathyarchaeota archaeon B26_G17	GCA_003662485.1	1.0577	51.9	Hydrothermal vent	H2-dependent methylotrophic	No
TACK	Archaea;TACK group;Candidatus Bathyarchaeota	Candidatus Bathyarchaeota archaeon Kmv01	GCA_014859805.1	1.04619	42.1	Hydrothermal vent	H2-dependent methylotrophic	No
TACK	Archaea;TACK group;Candidatus Bathyarchaeota	Candidatus Bathyarchaeota archaeon BA_4	GCA_005883085.1	1.71267	52	Terrestrial	H2-dependent methylotrophic	No
TACK	Archaea;TACK group;Candidatus Bathyarchaeota	Candidatus Bathyarchaeota archaeon QZM_A1_bin_46	GCA_018396515.1	1.42296	52	Hot-spring	H2-dependent methylotrophic	No
TACK	Archaea;TACK group;Candidatus Bathyarchaeota	Candidatus Bathyarchaeota archaeon UBA11852	GCA_013330975.1	1.20776	45.1	Terrestrial	H2-dependent methylotrophic	No
TACK	Archaea;TACK group;Candidatus Bathyarchaeota	Candidatus Bathyarchaeota archaeon BA_5	GCA_005881655.1	1.55594	53.2	Terrestrial	H2-dependent methylotrophic	No
TACK	Archaea;TACK group;Candidatus Bathyarchaeota	Candidatus Bathyarchaeota archaeon FK_Sedi_B_Bin.163	GCA_023488835.1	1.07409	44.5	Freshwater	H2-dependent methylotrophic	No
TACK	Archaea;TACK group;Candidatus Bathyarchaeota	Candidatus Bathyarchaeota archaeon S146_99_esom	GCA_015520475.1	1.63489	44	Hydrothermal vent	H2-dependent methylotrophic	No
TACK	Archaea;TACK group;Candidatus Bathyarchaeota	Candidatus Bathyarchaeota archaeon BA_7	GCA_005882955.1	1.46862	51.4	Terrestrial	H2-dependent methylotrophic	No
TACK	Archaea;TACK group;Candidatus Bathyarchaeota	Candidatus Bathyarchaeota archaeon RS_9_1	GCA_023136395.1	1.42284	39.3	Cold-spring	H2-dependent methylotrophic	No
TACK	Archaea;TACK group;Candidatus Bathyarchaeota	Candidatus Bathyarchaeota archaeon Lab288P4bin25	GCA_009779045.1	1.3753	38.1	Host-associated	H2-dependent methylotrophic	No
TACK	Archaea;TACK group;Candidatus Bathyarchaeota	Candidatus Bathyarchaeota archaeon fen_987	GCA_003152955.1	2.71189	49.9	Terrestrial	H2-dependent methylotrophic	No
TACK	Archaea;TACK group;Candidatus Bathyarchaeota	Candidatus Bathyarchaeota archaeon RS_19_18	GCA_023128135.1	0.620187	38.2	Cold-spring	H2-dependent methylotrophic	No
TACK	Archaea;TACK group;Candidatus Bathyarchaeota	Candidatus Bathyarchaeota archaeon HyVt-25	GCA_011043115.1	1.19703	37.8	Marine	H2-dependent methylotrophic	No
TACK	Archaea;TACK group;Candidatus Bathyarchaeota	Candidatus Bathyarchaeota archaeon RS_10_29	GCA_023144075.1	1.29849	37.4	Cold-spring	H2-dependent methylotrophic	No
TACK	Archaea;TACK group;Candidatus Bathyarchaeota	Candidatus Bathyarchaeota archaeon HyVt-155	GCA_011040605.1	1.12653	47.2	Marine	H2-dependent methylotrophic	No
TACK	Archaea;TACK group;Candidatus Bathyarchaeota	Candidatus Bathyarchaeota archaeon SF.bin41	GCA_020697635.1	1.71327	59.3	Marine	H2-dependent methylotrophic	No
TACK	Archaea;TACK group;Candidatus Bathyarchaeota	Candidatus Bathyarchaeota archaeon QZM_A2_3_bin_19	GCA_018396855.1	1.29611	40.6	Hot-spring	H2-dependent methylotrophic	No
TACK	Archaea;TACK group;Candidatus Bathyarchaeota	Candidatus Bathyarchaeota archaeon JZ-2_2_bin_4.3.2	GCA_018396795.1	1.5705	41.2	Hot-spring	H2-dependent methylotrophic	Yes
TACK	Archaea;TACK group;Candidatus Bathyarchaeota	Candidatus Bathyarchaeota archaeon B34_G9	GCA_003662325.1	1.06893	43.6	Hydrothermal vent	H2-dependent methylotrophic	No
TACK	Archaea;TACK group;Candidatus Bathyarchaeota	Candidatus Bathyarchaeota archaeon K_DeepCast_250m_m2_015	GCA_016867505.1	1.6157	35.7	Freshwater	H2-dependent methylotrophic	No
TACK	Archaea;TACK group;Candidatus Bathyarchaeota	Candidatus Bathyarchaeota archaeon Bin-L-2	GCA_003096255.1	2.33348	43.5	Marine	H2-dependent methylotrophic	No
TACK	Archaea;TACK group;Candidatus Bathyarchaeota	Candidatus Bathyarchaeota archaeon DRTY-8_2_bin_26	GCA_018396935.1	1.07627	41.6	Hot-spring	H2-dependent methylotrophic	Yes
TACK	Archaea;TACK group;Candidatus Bathyarchaeota	Candidatus Bathyarchaeota archaeon 40935_Bin_7_Spades	GCA_013619005.1	1.75355	53.8	Marine	H2-dependent methylotrophic	No
TACK	Archaea;TACK group;Candidatus Bathyarchaeota	Candidatus Bathyarchaeota archaeon Nc150P3bin14	GCA_009787255.1	0.656967	38.5	Host-associated	H2-dependent methylotrophic	No
TACK	Archaea;TACK group;Candidatus Bathyarchaeota	Candidatus Bathyarchaeota archaeon nzgw3	GCA_023247835.1	1.28745	51	Freshwater	H2-dependent methylotrophic	No
TACK	Archaea;TACK group;Candidatus Bathyarchaeota	Candidatus Bathyarchaeota archaeon B1_G15	GCA_003662715.1	2.56039	41.6	Hydrothermal vent	H2-dependent methylotrophic	No
TACK	Archaea;TACK group;Candidatus Bathyarchaeota	Candidatus Bathyarchaeota archaeon SI073_bin141	GCA_018702655.1	1.67792	51.8	Marine	H2-dependent methylotrophic	No
TACK	Archaea;TACK group;Candidatus Bathyarchaeota	Candidatus Bathyarchaeota archaeon HyVt-157	GCA_011040545.1	1.06088	54.9	Marine	H2-dependent methylotrophic	No
TACK	Archaea;TACK group;Candidatus Bathyarchaeota	Candidatus Bathyarchaeota archaeon RS_10_1	GCA_023144295.1	1.01918	47.1	Cold-spring	H2-dependent methylotrophic	No
TACK	Archaea;TACK group;Candidatus Bathyarchaeota	Candidatus Bathyarchaeota archaeon E26_bin22	GCA_004377325.1	1.14099	44	Marine	H2-dependent methylotrophic	No
TACK	Archaea;TACK group;Candidatus Bathyarchaeota	Candidatus Bathyarchaeota archaeon 14_8_m_bin19	GCA_016649625.1	1.25945	33.9	Terrestrial	H2-dependent methylotrophic	No
TACK	Archaea;TACK group;Candidatus Bathyarchaeota	Candidatus Bathyarchaeota archaeon B24_G17	GCA_003662515.1	0.84082	51.2	Hydrothermal vent	H2-dependent methylotrophic	No
TACK	Archaea;TACK group;Candidatus Bathyarchaeota	Candidatus Bathyarchaeota archaeon HyVt-123	GCA_011042415.1	0.879363	42.5	Marine	H2-dependent methylotrophic	No
TACK	Archaea;TACK group;Candidatus Bathyarchaeota	Candidatus Bathyarchaeota archaeon KUA_Bin03	GCA_023269895.1	0.725299	45	Hot-spring	H2-dependent methylotrophic	No
TACK	Archaea;TACK group;Candidatus Bathyarchaeota	Candidatus Bathyarchaeota archaeon MF-9.11	GCA_007049895.1	0.637791	46.2	Terrestrial	H2-dependent methylotrophic	No
TACK	Archaea;TACK group;Candidatus Bathyarchaeota	Candidatus Bathyarchaeota archaeon B32_G9	GCA_003662365.1	0.946513	41	Hydrothermal vent	H2-dependent methylotrophic	No
TACK	Archaea;TACK group;Candidatus Bathyarchaeota	Candidatus Bathyarchaeota archaeon bin.307	GCA_013202225.1	1.7073	57.9	Hypersaline environments	H2-dependent methylotrophic	Yes
TACK	Archaea;TACK group;Candidatus Bathyarchaeota	Candidatus Bathyarchaeota archaeon E26_bin4	GCA_004377395.1	1.63148	58.9	Marine	H2-dependent methylotrophic	No
TACK	Archaea;TACK group;Candidatus Bathyarchaeota	Candidatus Bathyarchaeota archaeon RS_9_23	GCA_023136125.1	0.783522	43.5	Cold-spring	H2-dependent methylotrophic	No
TACK	Archaea;TACK group;Candidatus Bathyarchaeota	Candidatus Bathyarchaeota archaeon das_tool.concoct.117	GCA_004525915.1	2.42139	47.2	Marine	H2-dependent methylotrophic	No
TACK	Archaea;TACK group;Candidatus Bathyarchaeota	Candidatus Bathyarchaeota archaeon NIOZ-UU115	GCA_014384355.1	1.25861	57.9	Marine	H2-dependent methylotrophic	No
TACK	Archaea;TACK group;Candidatus Bathyarchaeota	Candidatus Bathyarchaeota archaeon BA_16	GCA_005888705.1	1.09982	53.2	Terrestrial	H2-dependent methylotrophic	No
TACK	Archaea;TACK group;Candidatus Bathyarchaeota	Candidatus Bathyarchaeota archaeon SI034_bin95	GCA_018675375.1	3.08163	51.5	Marine	H2-dependent methylotrophic	No
TACK	Archaea;TACK group;Candidatus Bathyarchaeota	Candidatus Bathyarchaeota archaeon B27_G2	GCA_003662425.1	0.773739	43.6	Hydrothermal vent	H2-dependent methylotrophic	No
TACK	Archaea;TACK group;Candidatus Bathyarchaeota	Candidatus Bathyarchaeota archaeon HyVt-137	GCA_011043405.1	0.956419	47.3	Marine	H2-dependent methylotrophic	No
TACK	Archaea;TACK group;Candidatus Bathyarchaeota	Candidatus Bathyarchaeota archaeon DGJ10_bin_21	GCA_018396825.1	1.25749	43.4	Hot-spring	H2-dependent methylotrophic	No
TACK	Archaea;TACK group;Candidatus Bathyarchaeota	Candidatus Bathyarchaeota archaeon LDS-4	GCA_018680575.1	0.988326	34.1	Marine	H2-dependent methylotrophic	No
TACK	Archaea;TACK group;Candidatus Bathyarchaeota	Candidatus Bathyarchaeota archaeon B53_G15	GCA_003662155.1	0.784285	44.8	Hydrothermal vent	H2-dependent methylotrophic	No
TACK	Archaea;TACK group;Candidatus Bathyarchaeota	Candidatus Bathyarchaeota archaeon QZM_A3_bin_37	GCA_018396595.1	1.11457	46.7	Hot-spring	H2-dependent methylotrophic	Yes
TACK	Archaea;TACK group;Candidatus Bathyarchaeota	Candidatus Bathyarchaeota archaeon RS_17_3	GCA_023128985.1	1.46314	58.4	Cold-spring	H2-dependent methylotrophic	No
TACK	Archaea;TACK group;Candidatus Bathyarchaeota	Candidatus Bathyarchaeota archaeon RS_15_4	GCA_023130015.1	0.818486	45.1	Cold-spring	H2-dependent methylotrophic	No
TACK	Archaea;TACK group;Candidatus Bathyarchaeota	Candidatus Bathyarchaeota archaeon RS_12_16	GCA_023133535.1	0.883434	41.8	Cold-spring	H2-dependent methylotrophic	No
TACK	Archaea;TACK group;Candidatus Bathyarchaeota	Candidatus Bathyarchaeota archaeon MF-5.3.1.4	GCA_007049975.1	1.21443	42.9	Terrestrial	H2-dependent methylotrophic	No
TACK	Archaea;TACK group;Candidatus Bathyarchaeota	Candidatus Bathyarchaeota archaeon B64_G1	GCA_003662005.1	1.39868	50.1	Hydrothermal vent	H2-dependent methylotrophic	No
TACK	Archaea;TACK group;Candidatus Bathyarchaeota	Candidatus Bathyarchaeota archaeon RS_19_3	GCA_023127975.1	0.731148	44.3	Cold-spring	H2-dependent methylotrophic	No
TACK	Archaea;TACK group;Candidatus Bathyarchaeota	Candidatus Bathyarchaeota archaeon RS_14_14	GCA_023131075.1	0.691344	45.3	Cold-spring	H2-dependent methylotrophic	No
TACK	Archaea;TACK group;Candidatus Bathyarchaeota	Candidatus Bathyarchaeota archaeon KS3-K019	GCA_011774665.1	0.921282	48.2	Marine	H2-dependent methylotrophic	Yes
TACK	Archaea;TACK group;Candidatus Bathyarchaeota	Candidatus Bathyarchaeota archaeon RS_12_38	GCA_023133105.1	0.85884	44.2	Cold-spring	H2-dependent methylotrophic	No
TACK	Archaea;TACK group;Candidatus Bathyarchaeota	Candidatus Bathyarchaeota archaeon UWMA-0241	GCA_012961435.1	1.16122	43.4	Marine	H2-dependent methylotrophic	No
TACK	Archaea;TACK group;Candidatus Bathyarchaeota	Candidatus Bathyarchaeota archaeon MF-4.4.10.23.1.6	GCA_007050865.1	1.94451	50.4	Terrestrial	H2-dependent methylotrophic	No
TACK	Archaea;TACK group;Candidatus Bathyarchaeota	Candidatus Bathyarchaeota archaeon UWMA-0209	GCA_012962085.1	0.986022	59.3	Marine	H2-dependent methylotrophic	No
TACK	Archaea;TACK group;Candidatus Bathyarchaeota	Candidatus Bathyarchaeota archaeon RS_17_21	GCA_023129085.1	0.713574	43.5	Cold-spring	H2-dependent methylotrophic	No
TACK	Archaea;TACK group;Candidatus Bathyarchaeota	Candidatus Bathyarchaeota archaeon KUA_Bin02	GCA_023256135.1	0.893519	32.9	Hot-spring	H2-dependent methylotrophic	No
TACK	Archaea;TACK group;Candidatus Bathyarchaeota	Candidatus Bathyarchaeota archaeon UWMA-0189	GCA_012962485.1	1.03365	49.8	Marine	H2-dependent methylotrophic	No
TACK	Archaea;TACK group;Candidatus Bathyarchaeota	Candidatus Bathyarchaeota archaeon RS_17_30	GCA_023129005.1	0.804972	41.8	Cold-spring	H2-dependent methylotrophic	No
TACK	Archaea;TACK group;Candidatus Bathyarchaeota	Candidatus Bathyarchaeota archaeon UWMA-0190	GCA_012962555.1	1.21836	47.3	Marine	H2-dependent methylotrophic	No
TACK	Archaea;TACK group;Candidatus Bathyarchaeota	Candidatus Bathyarchaeota archaeon RS_15_23	GCA_023130195.1	0.942144	44.2	Cold-spring	H2-dependent methylotrophic	No
TACK	Archaea;TACK group;Candidatus Bathyarchaeota	Candidatus Bathyarchaeota archaeon RS_16_19	GCA_023129755.1	1.01656	58.9	Cold-spring	H2-dependent methylotrophic	No
TACK	Archaea;TACK group;Candidatus Bathyarchaeota	Candidatus Bathyarchaeota archaeon RS_15_24	GCA_023130175.1	0.799465	42.6	Cold-spring	H2-dependent methylotrophic	No
TACK	Archaea;TACK group;Candidatus Bathyarchaeota	Candidatus Bathyarchaeota archaeon RS_12_62	GCA_023132735.1	1.59354	56.7	Cold-spring	H2-dependent methylotrophic	No
TACK	Archaea;TACK group;Candidatus Bathyarchaeota	Candidatus Bathyarchaeota archaeon RS_11_64	GCA_023133815.1	1.55571	57.1	Cold-spring	H2-dependent methylotrophic	No
TACK	Archaea;TACK group;Candidatus Bathyarchaeota	Candidatus Bathyarchaeota archaeon RS_1_38	GCA_023144455.1	1.43898	54.7	Cold-spring	H2-dependent methylotrophic	No
TACK	Archaea;TACK group;Candidatus Bathyarchaeota	Candidatus Bathyarchaeota archaeon B25	GCA_001593855.1	0.818882	50.5	Hydrothermal vent	H2-dependent methylotrophic	No
TACK	Archaea;TACK group;Candidatus Bathyarchaeota	Candidatus Bathyarchaeota archaeon B23	GCA_001593875.1	0.717825	61.8	Hydrothermal vent	H2-dependent methylotrophic	No
TACK	Archaea;TACK group;Candidatus Bathyarchaeota	Candidatus Bathyarchaeota archaeon RBG_13_38_9	GCA_001775955.1	1.72411	36.8	Hot-spring	H2-dependent methylotrophic	No
TACK	Archaea;TACK group;Candidatus Bathyarchaeota	Candidatus Bathyarchaeota archaeon RBG_13_52_12	GCA_001774245.1	2.08168	50.5	Hot-spring	H2-dependent methylotrophic	No
TACK	Archaea;TACK group;Candidatus Bathyarchaeota	Candidatus Bathyarchaeota archaeon CG07_land_8_20_14_0_80_47_9	GCA_002779555.1	1.42981	47.1	Freshwater	H2-dependent methylotrophic	No
TACK	Archaea;TACK group;Candidatus Bathyarchaeota	Candidatus Bathyarchaeota archaeon bin106	GCA_020341775.1	1.9211	45.7	Marine	H2-dependent methylotrophic	Yes
TACK	Archaea;TACK group;Candidatus Bathyarchaeota	Candidatus Bathyarchaeota archaeon M17C-01	GCA_024650005.1	2.1525	38.1	Hydrothermal vent	H2-dependent methylotrophic	No
TACK	Archaea;TACK group;Candidatus Bathyarchaeota	Candidatus Bathyarchaeota archaeon JZ-2_2_bin_135	GCA_018396725.1	1.75366	52.8	Hot-spring	H2-dependent methylotrophic	No
TACK	Archaea;TACK group;Candidatus Bathyarchaeota	Candidatus Bathyarchaeota archaeon JZ_bin_36.2	GCA_018396635.1	1.45103	44.5	Hot-spring	H2-dependent methylotrophic	Yes
TACK	Archaea;TACK group;Candidatus Bathyarchaeota	Candidatus Bathyarchaeota archaeon SI047_bin77	GCA_018701795.1	2.36938	51.5	Marine	H2-dependent methylotrophic	No
TACK	Archaea;TACK group;Candidatus Bathyarchaeota	Candidatus Bathyarchaeota archaeon JZ-2_2_bin_4.4	GCA_018397065.1	1.20202	41.4	Hot-spring	H2-dependent methylotrophic	Yes
TACK	Archaea;TACK group;Candidatus Bathyarchaeota	Candidatus Bathyarchaeota archaeon BA_22	GCA_005888755.1	2.01444	52	Terrestrial	H2-dependent methylotrophic	No
TACK	Archaea;TACK group;Candidatus Bathyarchaeota	Candidatus Bathyarchaeota archaeon M10_bin185	GCA_003604315.1	1.31087	33.4	Marine	H2-dependent methylotrophic	No
TACK	Archaea;TACK group;Candidatus Bathyarchaeota	Candidatus Bathyarchaeota archaeon JZ_bin_36.3	GCA_018396655.1	1.32042	43.4	Hot-spring	H2-dependent methylotrophic	Yes
TACK	Archaea;TACK group;Candidatus Bathyarchaeota	Candidatus Bathyarchaeota archaeon Zod_Metabat.1465	GCA_016930055.1	1.79269	32.9	Freshwater	H2-dependent methylotrophic	No
TACK	Archaea;TACK group;Candidatus Bathyarchaeota	Candidatus Bathyarchaeota archaeon BA_26	GCA_005888795.1	2.65428	52.9	Terrestrial	H2-dependent methylotrophic	No
TACK	Archaea;TACK group;Candidatus Bathyarchaeota	Candidatus Bathyarchaeota archaeon B27_G17	GCA_003662455.1	1.65648	50.9	Hydrothermal vent	H2-dependent methylotrophic	No
TACK	Archaea;TACK group;Candidatus Bathyarchaeota	Candidatus Bathyarchaeota archaeon Co191P3bin4	GCA_009787585.1	1.8083	37.8	Host-associated	H2-dependent methylotrophic	Yes
TACK	Archaea;TACK group;Candidatus Bathyarchaeota	Candidatus Bathyarchaeota archaeon B76_G16	GCA_003661965.1	1.30099	39.1	Hydrothermal vent	H2-dependent methylotrophic	No
TACK	Archaea;TACK group;Candidatus Bathyarchaeota	Candidatus Bathyarchaeota archaeon QZM_B1_bin_58	GCA_018397035.1	1.7006	51.8	Hot-spring	H2-dependent methylotrophic	No
TACK	Archaea;TACK group;Candidatus Bathyarchaeota	Candidatus Bathyarchaeota archaeon M8_bin163	GCA_003601785.1	0.816136	43.5	Marine	H2-dependent methylotrophic	No
TACK	Archaea;TACK group;Candidatus Bathyarchaeota	Candidatus Bathyarchaeota archaeon AUK082	GCA_021158305.1	1.63412	43.5	Hydrothermal vent	H2-dependent methylotrophic	No
TACK	Archaea;TACK group;Candidatus Bathyarchaeota	Candidatus Bathyarchaeota archaeon BA_20	GCA_005882885.1	1.67605	52.1	Terrestrial	H2-dependent methylotrophic	No
TACK	Archaea;TACK group;Candidatus Bathyarchaeota	Candidatus Bathyarchaeota archaeon BA_12	GCA_005882905.1	1.52805	53.2	Terrestrial	H2-dependent methylotrophic	No
TACK	Archaea;TACK group;Candidatus Bathyarchaeota	Candidatus Bathyarchaeota archaeon Kmv02	GCA_014859755.1	1.67467	45.2	Hydrothermal vent	H2-dependent methylotrophic	No
TACK	Archaea;TACK group;Candidatus Bathyarchaeota	Candidatus Bathyarchaeota archaeon AM-2014-D6_bin-153	GCA_903833115.1	1.75814	46.5	Freshwater	H2-dependent methylotrophic	No
TACK	Archaea;TACK group;Candidatus Bathyarchaeota	Candidatus Bathyarchaeota archaeon AUK287	GCA_021160345.1	1.18958	44.8	Hydrothermal vent	H2-dependent methylotrophic	No
TACK	Archaea;TACK group;Candidatus Bathyarchaeota	Candidatus Bathyarchaeota archaeon E44_bin4	GCA_004376385.1	1.587	43.3	Marine	H2-dependent methylotrophic	No
TACK	Archaea;TACK group;Candidatus Bathyarchaeota	Candidatus Bathyarchaeota archaeon BA_27	GCA_005883695.1	1.31469	52	Terrestrial	H2-dependent methylotrophic	No
TACK	Archaea;TACK group;Candidatus Bathyarchaeota	Candidatus Bathyarchaeota archaeon RS_13_60	GCA_023131555.1	1.1228	47	Cold-spring	H2-dependent methylotrophic	No
TACK	Archaea;TACK group;Candidatus Bathyarchaeota	Candidatus Bathyarchaeota archaeon QZM_A3_bin_30	GCA_018396425.1	1.30774	45.4	Hot-spring	H2-dependent methylotrophic	No
TACK	Archaea;TACK group;Candidatus Bathyarchaeota	Candidatus Bathyarchaeota archaeon Archaea.bin_1	GCA_017354675.1	1.51555	52	Terrestrial	H2-dependent methylotrophic	No
TACK	Archaea;TACK group;Candidatus Bathyarchaeota	Candidatus Bathyarchaeota archaeon MF-4.7.5.8	GCA_007049995.1	1.01853	34.7	Terrestrial	H2-dependent methylotrophic	No
TACK	Archaea;TACK group;Candidatus Brockarchaeota	Candidatus Brockarchaeota archaeon DRTY-6.bins.80	GCA_017601225.1	2.31792	47.5	Hot-spring	H2-dependent methylotrophic	Yes
TACK	Archaea;TACK group;Candidatus Brockarchaeota	Candidatus Brockarchaeota archaeon QC4_43	GCA_017601345.1	1.1837	43.2	Hot-spring	H2-dependent methylotrophic	No
TACK	Archaea;TACK group;Candidatus Brockarchaeota	Candidatus Brockarchaeota archaeon DRTY-1.bins.18	GCA_017601145.1	1.62112	34.7	Hot-spring	H2-dependent methylotrophic	No
TACK	Archaea;TACK group;Candidatus Brockarchaeota	Candidatus Brockarchaeota archaeon JZZ.bins.4	GCA_017601245.1	1.29575	41.5	Hot-spring	H2-dependent methylotrophic	No
TACK	Archaea;TACK group;Candidatus Brockarchaeota	Candidatus Brockarchaeota archaeon QZM_A2	GCA_017601305.1	2.18599	47.8	Hot-spring	H2-dependent methylotrophic	No
TACK	Archaea;TACK group;Candidatus Brockarchaeota	Candidatus Brockarchaeota archaeon GD2_1	GCA_017601395.1	2.14069	47.4	Hot-spring	H2-dependent methylotrophic	No
TACK	Archaea;TACK group;Candidatus Brockarchaeota	Candidatus Brockarchaeota archaeon JZ-2.bins.136	GCA_017601265.1	2.03225	58.2	Hot-spring	H2-dependent methylotrophic	Yes
TACK	Archaea;TACK group;Candidatus Brockarchaeota	Candidatus Brockarchaeota archaeon DRTY7	GCA_017601285.1	0.825325	34.7	Hot-spring	H2-dependent methylotrophic	No
TACK	Archaea;TACK group;Candidatus Brockarchaeota	Candidatus Brockarchaeota archaeon DRTY-6.bins.200	GCA_017601205.1	0.546978	34.3	Hot-spring	H2-dependent methylotrophic	No
TACK	Archaea;TACK group;Candidatus Geoarchaeota	Candidatus Geoarchaeota archaeon S146_104_esom	GCA_015520395.1	1.54266	52.8	Hydrothermal vent	Heterotrophic	Yes
TACK	Archaea;TACK group;Candidatus Geothermarchaeota	Candidatus Geothermarchaeota archaeon JdFR-13	GCA_002011075.1	1.67187	37.6	Terrestrial	Heterotrophic	No
TACK	Archaea;TACK group;Candidatus Geothermarchaeota	Candidatus Geothermarchaeota archaeon S012_44_esom	GCA_015523545.1	1.15443	51.3	Hydrothermal vent	Heterotrophic	No
TACK	Archaea;TACK group;Candidatus Geothermarchaeota	Candidatus Geothermarchaeota archaeon S141_107_esom	GCA_015521795.1	1.20909	40.4	Hydrothermal vent	Heterotrophic	No
TACK	Archaea;TACK group;Candidatus Geothermarchaeota	Candidatus Geothermarchaeota archaeon S139_102_esom	GCA_015522355.1	1.2064	40.5	Hydrothermal vent	Heterotrophic	No
TACK	Archaea;TACK group;Candidatus Geothermarchaeota	Candidatus Geothermarchaeota archaeon S012_78_esom	GCA_015523605.1	1.34769	40.3	Hydrothermal vent	Heterotrophic	No
TACK	Archaea;TACK group;Candidatus Geothermarchaeota	Candidatus Geothermarchaeota archaeon S146_135_esom	GCA_015520405.1	1.02763	51.9	Hydrothermal vent	Heterotrophic	No
TACK	Archaea;TACK group;Candidatus Geothermarchaeota	Candidatus Geothermarchaeota archaeon S140_84_esom	GCA_015522045.1	0.965286	51.3	Hydrothermal vent	Heterotrophic	No
TACK	Archaea;TACK group;Candidatus Geothermarchaeota	Candidatus Geothermarchaeota archaeon S009_6_esom	GCA_015523725.1	1.42659	37.9	Hydrothermal vent	Heterotrophic	No
TACK	Archaea;TACK group;Candidatus Geothermarchaeota	Candidatus Geothermarchaeota archaeon S140_75_esom	GCA_015522055.1	1.30023	44	Hydrothermal vent	Heterotrophic	No
TACK	Archaea;TACK group;Candidatus Geothermarchaeota	Candidatus Geothermarchaeota archaeon S144_104_esom	GCA_015520775.1	0.551165	51.4	Hydrothermal vent	Heterotrophic	No
TACK	Archaea;TACK group;Candidatus Korarchaeota	Candidatus Korarchaeota archaeon NZ13-K	GCA_003344655.1	1.37421	56.7	Hot-spring	Heterotrophic	Yes
TACK	Archaea;TACK group;Candidatus Korarchaeota	Candidatus Methanodesulfokores washburnensis MDKW	GCA_003947435.1	2.94206	42.9	Marine	Unknown	No
TACK	Archaea;TACK group;Candidatus Korarchaeota	Candidatus Methanodesulfokores washburnensis NM4	GCA_004212055.1	1.41622	43.4	Hot-spring	Unknown	No
TACK	Archaea;TACK group;Candidatus Korarchaeota	Candidatus Korarchaeota archaeon Yap.int.bin1.1	GCA_024281195.1	2.01111	43.6	Marine	Heterotrophic	No
TACK	Archaea;TACK group;Candidatus Korarchaeota	Candidatus Korarchaeum cryptofilum OPF8	GCA_000019605.1	1.59076	49	Marine	Heterotrophic	Yes
TACK	Archaea;TACK group;Candidatus Korarchaeota	Candidatus Korarchaeota archaeon S143_77_esom	GCA_015521385.1	1.5578	56.9	Hydrothermal vent	Heterotrophic	No
TACK	Archaea;TACK group;Candidatus Korarchaeota	Candidatus Korarchaeota archaeon B15_G15	GCA_003661365.1	1.82363	43.6	Hydrothermal vent	Heterotrophic	No
TACK	Archaea;TACK group;Candidatus Korarchaeota	Candidatus Korarchaeota archaeon HyVt-239	GCA_011042755.1	1.0902	57.1	Marine	Heterotrophic	No
TACK	Archaea;TACK group;Candidatus Korarchaeota	Candidatus Korarchaeota archaeon AUK061	GCA_021158805.1	1.46493	45.1	Hydrothermal vent	Heterotrophic	No
TACK	Archaea;TACK group;Candidatus Korarchaeota	Candidatus Korarchaeota archaeon B8_G17	GCA_003661265.1	1.49093	46.9	Hydrothermal vent	Heterotrophic	No
TACK	Archaea;TACK group;Candidatus Korarchaeota	Candidatus Korarchaeota archaeon AUK302	GCA_021160065.1	0.979198	50.8	Hydrothermal vent	Heterotrophic	No
TACK	Archaea;TACK group;Candidatus Korarchaeota	Candidatus Korarchaeum cryptofilum WS	GCA_003948265.1	1.76955	48.7	Hot-spring	Heterotrophic	Yes
TACK	Archaea;TACK group;Candidatus Korarchaeota	Candidatus Korarchaeota archaeon S016_48_esom	GCA_015522685.1	1.47769	41.8	Hydrothermal vent	Heterotrophic	No
TACK	Archaea;TACK group;Candidatus Korarchaeota	Candidatus Korarchaeota archaeon ZAV-18	GCA_002899815.1	1.25028	44	Hot-spring	Heterotrophic	No
TACK	Archaea;TACK group;Candidatus Korarchaeota	Candidatus Korarchaeota archaeon B81_G16	GCA_003661245.1	1.10372	43.8	Hydrothermal vent	Heterotrophic	No
TACK	Archaea;TACK group;Candidatus Korarchaeota	Candidatus Korarchaeota archaeon HyVt-138	GCA_011042295.1	0.794955	50.3	Marine	Heterotrophic	No
TACK	Archaea;TACK group;Candidatus Marsarchaeota	Candidatus Marsarchaeota G2 archaeon ECH_B_SAG-M15	GCA_003019345.1	1.16469	50.1	Hot-spring	Hydrogenotrophic	Yes
TACK	Archaea;TACK group;Candidatus Marsarchaeota	Candidatus Marsarchaeota G2 archaeon ECH_B_SAG-F08	GCA_003019415.1	0.902981	43.5	Hot-spring	Hydrogenotrophic	No
TACK	Archaea;TACK group;Candidatus Marsarchaeota	Candidatus Marsarchaeota G1 archaeon OSP_B	GCA_003019445.1	1.0777	44.3	Hot-spring	Hydrogenotrophic	No
TACK	Archaea;TACK group;Candidatus Marsarchaeota	Candidatus Marsarchaeota G2 archaeon ECH_B_SAG-C16	GCA_003019485.1	1.24224	49.5	Hot-spring	Hydrogenotrophic	No
TACK	Archaea;TACK group;Candidatus Marsarchaeota	Candidatus Marsarchaeota G2 archaeon ECH_B_1	GCA_003019535.1	2.55235	49.8	Hot-spring	Hydrogenotrophic	No
TACK	Archaea;TACK group;Candidatus Marsarchaeota	Candidatus Marsarchaeota G2 archaeon OSP_D	GCA_003019545.1	2.77927	50.3	Hot-spring	Hydrogenotrophic	No
TACK	Archaea;TACK group;Candidatus Marsarchaeota	Candidatus Marsarchaeota G1 archaeon BE_D	GCA_003019595.1	2.19015	43.8	Hot-spring	Hydrogenotrophic	No
TACK	Archaea;TACK group;Candidatus Marsarchaeota	Candidatus Marsarchaeota G1 archaeon OSP_C	GCA_003019615.1	1.99235	44.2	Hot-spring	Hydrogenotrophic	No
TACK	Archaea;TACK group;Candidatus Marsarchaeota	Candidatus Marsarchaeota archaeon FK_Sedi_B_Bin.208	GCA_023487445.1	0.603241	53.1	Freshwater	Hydrogenotrophic	No
TACK	Archaea;TACK group;Candidatus Marsarchaeota	Candidatus Marsarchaeota G2 archaeon ECH_B_SAG-G16	GCA_003019385.1	1.15848	44.3	Hot-spring	Hydrogenotrophic	No
TACK	Archaea;TACK group;Candidatus Verstraetearchaeota	Candidatus Methanomethylicus oleisabuli V3	GCA_001717025.1	1.37448	55.4	Bioreactor	Methylotrophic	No
TACK	Archaea;TACK group;Candidatus Verstraetearchaeota	Candidatus Methanomethylicus mesodigestus V2	GCA_001717035.1	1.63722	57.6	Bioreactor	Methylotrophic	No
TACK	Archaea;TACK group;Candidatus Verstraetearchaeota	Candidatus Verstraetearchaeota archaeon UBA156	GCA_002504985.1	1.17891	55.8	Freshwater	Unknown	No
TACK	Archaea;TACK group;Candidatus Verstraetearchaeota	Candidatus Verstraetearchaeota archaeon Bin S31	GCA_020832905.1	1.16134	27.4	Hot-spring	Unknown	No
TACK	Archaea;TACK group;Candidatus Verstraetearchaeota	Candidatus Methanosuratincola sp. MAG-2	GCA_014361455.1	1.51927	53.7	Oil-field	Alkylotrophic	Yes
TACK	Archaea;TACK group;Candidatus Verstraetearchaeota	Candidatus Methanosuratincola subterraneus Ch88	GCA_004028775.1	1.51211	54.5	Freshwater	Alkylotrophic	No
TACK	Archaea;TACK group;Candidatus Verstraetearchaeota	Candidatus Methanomethylicia archaeon LCB024-038	GCA_024461155.1	1.16559	28.8	Hot-spring	Alkylotrophic	No
TACK	Archaea;TACK group;Candidatus Verstraetearchaeota	Candidatus Methanomethyliaceae archaeon SPRUCE.2016.3.metabat2.33	GCA_015660995.1	1.62706	49.9	Terrestrial	Alkylotrophic	No
TACK	Archaea;TACK group;Candidatus Verstraetearchaeota	Candidatus Methanomethylicales archaeon MAG-3	GCA_014361445.1	1.4568	46.9	Oil-field	Alkylotrophic	No
TACK	Archaea;TACK group;Candidatus Verstraetearchaeota	Candidatus Methanomethylicia archaeon LCB003-007	GCA_024461175.1	1.02777	28.6	Hot-spring	Alkylotrophic	No
TACK	Archaea;TACK group;Candidatus Verstraetearchaeota	Candidatus Methanosuratincola sp. MAG-1	GCA_014361425.1	1.40314	55.2	Oil-field	Alkylotrophic	No
TACK	Archaea;TACK group;Candidatus Verstraetearchaeota	Candidatus Verstraetearchaeota archaeon SJ3.Bin40	GCA_011605825.1	0.317677	36.7	Hot-spring	Unknown	No
TACK	Archaea;TACK group;Candidatus Verstraetearchaeota	Candidatus Methanomethylicus mesodigestus V1	GCA_001717005.1	1.42806	57.6	Bioreactor	Methylotrophic	No
TACK	Archaea;TACK group;Candidatus Verstraetearchaeota	Candidatus Methanomethylicus mesodigestus 7-NCT_042	GCA_022839705.1	1.20847	59.2	Bioreactor	Methylotrophic	Yes
TACK	Archaea;TACK group;Candidatus Verstraetearchaeota	Candidatus Methanomethylicia archaeon LCB019-026	GCA_024461335.1	1.47924	49	Hot-spring	Alkylotrophic	No
TACK	Archaea;TACK group;Candidatus Verstraetearchaeota	Candidatus Methanomethylicia archaeon LCB024-024	GCA_024464255.1	1.40764	49.2	Hot-spring	Alkylotrophic	No
TACK	Archaea;TACK group;Candidatus Verstraetearchaeota	Candidatus Verstraetearchaeota archaeon Bin S2	GCA_020833005.1	2.23195	38.1	Hot-spring	Unknown	Yes
TACK	Archaea;TACK group;Candidatus Verstraetearchaeota	Candidatus Methanomethylicia archaeon LCB019-004	GCA_024464205.1	1.17036	53.4	Hot-spring	Alkylotrophic	No
TACK	Archaea;TACK group;Candidatus Verstraetearchaeota	Candidatus Verstraetearchaeota archaeon Verst-YHS	GCA_004212145.1	1.05124	28.4	Hot-spring	Unknown	No
TACK	Archaea;TACK group;Candidatus Verstraetearchaeota	Candidatus Verstraetearchaeota archaeon Bin S30	GCA_020833355.1	1.12851	55.3	Hot-spring	Unknown	No
TACK	Archaea;TACK group;Candidatus Verstraetearchaeota	Candidatus Verstraetearchaeota archaeon B10_G16	GCA_003649185.1	1.38291	37.2	Hydrothermal vent	Unknown	No
TACK	Archaea;TACK group;Candidatus Verstraetearchaeota	Candidatus Verstraetearchaeota archaeon SJ3.Bin82.1	GCA_011605765.1	0.976567	28.9	Hot-spring	Unknown	No
TACK	Archaea;TACK group;Candidatus Verstraetearchaeota	Candidatus Verstraetearchaeota archaeon AUK031	GCA_021158885.1	1.13826	40.5	Hydrothermal vent	Unknown	No
TACK	Archaea;TACK group;Candidatus Verstraetearchaeota	Candidatus Verstraetearchaeota archaeon AUK277	GCA_021160575.1	1.40244	50.7	Hydrothermal vent	Unknown	No
TACK	Archaea;TACK group;Candidatus Verstraetearchaeota	Candidatus Verstraetearchaeota archaeon WYZ-LMO10	GCA_004347955.1	1.15941	50.2	Hot-spring	Unknown	No
TACK	Archaea;TACK group;Candidatus Verstraetearchaeota	Candidatus Verstraetearchaeota archaeon SJ3.Bin21	GCA_011605835.1	1.02962	54.5	Hot-spring	Unknown	No
TACK	Archaea;TACK group;Candidatus Verstraetearchaeota	Candidatus Verstraetearchaeota archaeon B20_G2	GCA_003649155.1	0.945697	41.6	Hydrothermal vent	Unknown	No
TACK	Archaea;TACK group;Candidatus Verstraetearchaeota	Candidatus Verstraetearchaeota archaeon B59_G16	GCA_003650625.1	0.519149	44.5	Hydrothermal vent	Unknown	No
TACK	Archaea;TACK group;Candidatus Verstraetearchaeota	Candidatus Verstraetearchaeota archaeon B30_G17	GCA_003649105.1	0.419172	33.9	Hydrothermal vent	Unknown	No
TACK	Archaea;TACK group;Candidatus Verstraetearchaeota	Candidatus Methanosuratincola petrocarbonis V4	GCA_001717015.1	1.26855	55.4	Bioreactor	Alkylotrophic	No
TACK	Archaea;TACK group;Candidatus Verstraetearchaeota	Candidatus Methanosuratincola petrocarbonis V5	GCA_001717085.1	0.735081	53.2	Bioreactor	Alkylotrophic	No
TACK	Archaea;TACK group;Candidatus Verstraetearchaeota	Candidatus Methanosuratincola sp. LCB019-019	GCA_024518645.1	1.08909	55.4	Hot-spring	Alkylotrophic	No
TACK	Archaea;TACK group;Candidatus Verstraetearchaeota	Candidatus Verstraetearchaeota archaeon SJ3.Bin27	GCA_011605805.1	1.42286	49.5	Hot-spring	Unknown	No
TACK	Archaea;TACK group;Crenarchaeota	Sulfolobus islandicus L.D.8.5	GCA_000024305.1	2.74865	35.3077	Freshwater	Heterotrophic	No
TACK	Archaea;TACK group;Crenarchaeota	Pyrobaculum aerophilum str. IM2	GCA_000007225.1	2.22243	51.4	Marine	Heterotrophic	No
TACK	Archaea;TACK group;Crenarchaeota	Aeropyrum pernix K1	GCA_000011125.1	1.6697	56.3	Hydrothermal vent	Heterotrophic	Yes
TACK	Archaea;TACK group;Crenarchaeota	Sulfurisphaera tokodaii str. 7	GCA_000011205.1	2.69476	32.8	Hot-spring	Heterotrophic	No
TACK	Archaea;TACK group;Crenarchaeota	Pyrolobus fumarii 1A	GCA_000223395.1	1.84327	54.9	Hydrothermal vent	Hydrogenotrophic	No
TACK	Archaea;TACK group;Crenarchaeota	Ignicoccus hospitalis KIN4/I	GCA_000017945.1	1.29754	56.5	Marine	Heterotrophic	No
TACK	Archaea;TACK group;Crenarchaeota	Pyrobaculum arseticum DSM 13514	GCA_000016385.1	2.12108	55.1	Hot-spring	Heterotrophic	No
TACK	Archaea;TACK group;Crenarchaeota	Pyrobaculum neutrophilum V24Sta	GCA_000019805.1	1.76982	59.9	Hot-spring	Heterotrophic	No
TACK	Archaea;TACK group;Crenarchaeota	Pyrobaculum islandicum DSM 4184	GCA_000015205.1	1.8264	49.6	Terrestrial	Heterotrophic	No
TACK	Archaea;TACK group;Crenarchaeota	Caldivirga maquilingensis IC-167	GCA_000018305.1	2.07757	43.1	Hot-spring	Hydrogenotrophic	No
TACK	Archaea;TACK group;Crenarchaeota	Metallosphaera sedula MJ1HA	GCA_023169565.1	2.28374	46.2	Hot-spring	Heterotrophic	No
TACK	Archaea;TACK group;Crenarchaeota	Staphylothermus marinus F1	GCA_000015945.1	1.57048	35.7	Terrestrial	Heterotrophic	Yes
TACK	Archaea;TACK group;Crenarchaeota	Pyrobaculum calidifontis JCM 11548	GCA_000015805.1	2.00931	57.2	Hot-spring	Heterotrophic	No
TACK	Archaea;TACK group;Crenarchaeota	Ignisphaera aggregans DSM 17230	GCA_000145985.1	1.87595	35.7	Hot-spring	Heterotrophic	Yes
TACK	Archaea;TACK group;Crenarchaeota	Staphylothermus hellenicus DSM 12710	GCA_000092465.1	1.58035	36.8	Hydrothermal vent	Heterotrophic	Yes
TACK	Archaea;TACK group;Crenarchaeota	Thermosphaera aggregans DSM 11486	GCA_000092185.1	1.31659	46.7	Hot-spring	Heterotrophic	Yes
TACK	Archaea;TACK group;Crenarchaeota	Acidilobus saccharovorans 345-15	GCA_000144915.1	1.49645	57.2	Hydrothermal vent	Heterotrophic	No
TACK	Archaea;TACK group;Crenarchaeota	Desulfurococcus mucosus DSM 2162	GCA_000186365.1	1.31464	53.1	Hot-spring	Heterotrophic	Yes
TACK	Archaea;TACK group;Crenarchaeota	Vulcanisaeta moutnovskia 768-28	GCA_000190315.1	2.29898	42.4	Hydrothermal vent	Heterotrophic	No
TACK	Archaea;TACK group;Crenarchaeota	Metallosphaera cupri Ar-4	GCA_000204925.1	1.84035	42	Hot-spring	Heterotrophic	No
TACK	Archaea;TACK group;Crenarchaeota	Acidianus brierleyi DSM 1651	GCA_003201835.2	2.94724	31.9	Hot-spring	Heterotrophic	No
TACK	Archaea;TACK group;Crenarchaeota	Pyrobaculum oguniense TE7	GCA_000247545.1	2.45292	55.069	Hot-spring	Heterotrophic	No
TACK	Archaea;TACK group;Crenarchaeota	Ignicoccus islandicus DSM 13165	GCA_001481685.1	1.39466	44.9	Marine	Heterotrophic	No
TACK	Archaea;TACK group;Crenarchaeota	Metallosphaera yellowstonensis MK1	GCA_000243315.1	2.81745	47.7	Terrestrial	Heterotrophic	No
TACK	Archaea;TACK group;Crenarchaeota	Caldisphaera lagunensis DSM 15908	GCA_000317795.1	1.54685	30	Hot-spring	Heterotrophic	No
TACK	Archaea;TACK group;Crenarchaeota	Thermoproteus tex Kra 1	GCA_000253055.1	1.84154	55.1	Terrestrial	Heterotrophic	No
TACK	Archaea;TACK group;Crenarchaeota	Fervidicoccus fontis Kam940	GCA_000258425.1	1.31921	37.5	Hot-spring	Heterotrophic	Yes
TACK	Archaea;TACK group;Crenarchaeota	Pyrobaculum sp. WP30	GCA_001189275.1	1.99326	58.3	Hot-spring	Heterotrophic	No
TACK	Archaea;TACK group;Crenarchaeota	Thermogladius sp. KUA_Bin12	GCA_023269815.1	1.41112	47.4	Hot-spring	Heterotrophic	Yes
TACK	Archaea;TACK group;Crenarchaeota	Sulfolobus sp. A20	GCA_001719125.1	2.68832	34.8	Hot-spring	Heterotrophic	No
TACK	Archaea;TACK group;Crenarchaeota	Acidianus ambivalens LEI 10	GCA_009729015.1	2.25203	34.2	Terrestrial	Heterotrophic	No
TACK	Archaea;TACK group;Crenarchaeota	Stygiolobus azoricus FC6	GCA_009729035.1	1.98707	37.6	Hot-spring	Heterotrophic	No
TACK	Archaea;TACK group;Crenarchaeota	Crerchaeota archaeon SCGC AAA471-B05	GCA_000380705.1	1.4133	28.7	Marine	Hydrogenotrophic	No
TACK	Archaea;TACK group;Crenarchaeota	Crerchaeota archaeon SCGC AAA471-L14	GCA_000399825.1	0.940474	28.8	Marine	Hydrogenotrophic	No
TACK	Archaea;TACK group;Crenarchaeota	Crerchaeota archaeon SCGC AAA471-O08	GCA_000398765.1	1.14991	28.7	Marine	Hydrogenotrophic	No
TACK	Archaea;TACK group;Crenarchaeota	Crerchaeota archaeon SCGC AAA471-B23	GCA_000405885.1	1.11069	28.7	Marine	Hydrogenotrophic	No
TACK	Archaea;TACK group;Crenarchaeota	Crerchaeota archaeon SCGC AAA471-L13	GCA_000402095.1	0.833677	28.7	Marine	Hydrogenotrophic	No
TACK	Archaea;TACK group;Crenarchaeota	Aeropyrum camini SY1 = JCM 12091	GCA_000591035.1	1.59599	56.7	Marine	Heterotrophic	Yes
TACK	Archaea;TACK group;Crenarchaeota	crerchaeote SCGC AAA261-N23	GCA_000375685.1	1.20389	32	Terrestrial	Hydrogenotrophic	No
TACK	Archaea;TACK group;Crenarchaeota	Sulfolobales archaeon Acd1	GCA_000389735.1	1.50646	51.7	Hot-spring	Heterotrophic	No
TACK	Archaea;TACK group;Crenarchaeota	Thermogladius calderae 1633	GCA_000264495.1	1.35632	55.6	Hot-spring	Heterotrophic	No
TACK	Archaea;TACK group;Crenarchaeota	Candidatus Aramenus sulfurataquae AZ1-illumi	GCA_000565255.1	1.79889	47	Hot-spring	Hydrogenotrophic	No
TACK	Archaea;TACK group;Crenarchaeota	Candidatus Acidianus copahuensis ALE1	GCA_000632495.1	2.45402	35.6	Freshwater	Hydrogenotrophic	No
TACK	Archaea;TACK group;Crenarchaeota	Vulcanisaeta sp. JCM 16161	GCA_001316285.1	2.2866	45.9	Host-associated	Heterotrophic	No
TACK	Archaea;TACK group;Crenarchaeota	Thermoproteus sp. CP80	GCA_002077075.2	1.55727	60.8	Hot-spring	Heterotrophic	No
TACK	Archaea;TACK group;Crenarchaeota	Acidilobus sp. 7A	GCA_003431325.1	1.53905	57.8	Hot-spring	Heterotrophic	No
TACK	Archaea;TACK group;Crenarchaeota	Metallosphaera hakonensis JCM 8857 = DSM 7519 HO1-1	GCA_003201675.2	2.54412	43.7	Hot-spring	Heterotrophic	No
TACK	Archaea;TACK group;Crenarchaeota	Thermocladium modestius JCM 10088	GCA_014646535.1	1.93865	52.3	Hot-spring	Heterotrophic	No
TACK	Archaea;TACK group;Crenarchaeota	Sulfuracidifex metallicus DSM 6482 = JCM 9184	GCA_009729515.1	2.21244	38.6	Terrestrial	Heterotrophic	No
TACK	Archaea;TACK group;Crenarchaeota	Vulcanisaeta sounia JCM 11219	GCA_014646555.1	2.4244	45.1	Hot-spring	Heterotrophic	No
TACK	Archaea;TACK group;Crenarchaeota	Pyrodictium delaneyi Su06	GCA_001412615.1	2.02384	53.9	Hydrothermal vent	Hydrogenotrophic	Yes
TACK	Archaea;TACK group;Crenarchaeota	Pyrodictium occultum PL-19	GCA_001462395.1	1.62173	63.5	Hydrothermal vent	Hydrogenotrophic	Yes
TACK	Archaea;TACK group;Crenarchaeota	Pyrobaculum ferrireducens 1860	GCA_000234805.1	2.46797	57	Hydrothermal vent	Heterotrophic	No
TACK	Archaea;TACK group;Crenarchaeota	Caldivirga sp. MU80	GCA_001663375.1	2.26047	48.5	Hot-spring	Hydrogenotrophic	No
TACK	Archaea;TACK group;Crenarchaeota	Thermocladium sp. KMA_Bin29	GCA_023269935.1	0.7953	43.5	Hot-spring	Heterotrophic	No
TACK	Archaea;TACK group;Crenarchaeota	Vulcanisaeta thermophila CBA1501	GCA_001748385.1	2.02259	49.1	Terrestrial	Heterotrophic	No
TACK	Archaea;TACK group;Crenarchaeota	Crerchaeota archaeon 13_1_40CM_3_52_17	GCA_001918745.1	1.77568	51.8	Terrestrial	Hydrogenotrophic	No
TACK	Archaea;TACK group;Crenarchaeota	Crerchaeota archaeon 13_1_40CM_3_52_10	GCA_001918765.1	1.32544	51.9	Terrestrial	Hydrogenotrophic	No
TACK	Archaea;TACK group;Crenarchaeota	Crerchaeota archaeon 13_1_40CM_2_52_14	GCA_001919175.1	1.62143	51.8	Terrestrial	Hydrogenotrophic	No
TACK	Archaea;TACK group;Crenarchaeota	Crerchaeota archaeon 13_1_20CM_2_53_14	GCA_001920575.1	1.54169	53.3	Terrestrial	Hydrogenotrophic	No
TACK	Archaea;TACK group;Crenarchaeota	Thermofilum adortus 1505	GCA_000813245.1	1.75419	46.4	Hot-spring	Heterotrophic	Yes
TACK	Archaea;TACK group;Crenarchaeota	Acidianus manzaensis YN-25	GCA_002116695.1	2.68746	30.6	Hot-spring	Hydrogenotrophic	No
TACK	Archaea;TACK group;Crenarchaeota	Desulfurococcales archaeon ex4484_217_1	GCA_002254745.1	0.807477	37.2	Hydrothermal vent	Methylotrophic	No
TACK	Archaea;TACK group;Crenarchaeota	Thermoprotei archaeon ex4572_64	GCA_002254895.1	0.681493	34.2	Hydrothermal vent	Heterotrophic	Yes
TACK	Archaea;TACK group;Crenarchaeota	Desulfurococcales archaeon ex4484_204	GCA_002255065.1	0.930496	50.1	Hydrothermal vent	Methylotrophic	Yes
TACK	Archaea;TACK group;Crenarchaeota	Desulfurococcaceae archaeon UBA285	GCA_002495025.1	1.30124	38.8	Bioreactor	Methylotrophic	Yes
TACK	Archaea;TACK group;Crenarchaeota	Desulfurococcaceae archaeon UBA150	GCA_002496045.1	1.36063	38.9	Freshwater	Methylotrophic	Yes
TACK	Archaea;TACK group;Crenarchaeota	Acidilobaceae archaeon UBA162	GCA_002496425.1	1.14774	55.8	Hot-spring	Heterotrophic	No
TACK	Archaea;TACK group;Crenarchaeota	Acidilobaceae archaeon UBA158	GCA_002506595.1	1.46594	29.5	Hot-spring	Heterotrophic	No
TACK	Archaea;TACK group;Crenarchaeota	Metallosphaera sp. J1	GCA_022064045.1	2.23949	47.3	Hot-spring	Heterotrophic	No
TACK	Archaea;TACK group;Crenarchaeota	Caldisphaera sp. KMA_Bin23	GCA_023256325.1	1.51802	30.9	Hot-spring	Heterotrophic	No
TACK	Archaea;TACK group;Crenarchaeota	Zestosphaera tikiterensis NZ3	GCA_003056265.1	1.80818	41.9	Hot-spring	Heterotrophic	Yes
TACK	Archaea;TACK group;Crenarchaeota	Desulfurococcaceae archaeon AG1	GCA_003116855.1	1.99741	45.6	Hot-spring	Methylotrophic	No
TACK	Archaea;TACK group;Crenarchaeota	Sulfolobales archaeon SCGC AB-777_J03	GCA_003086535.1	0.855966	50.7	Hot-spring	Heterotrophic	No
TACK	Archaea;TACK group;Crenarchaeota	Desulfurococcaceae archaeon KUA_Bin13	GCA_023269825.1	1.50262	40.7	Hot-spring	Methylotrophic	Yes
TACK	Archaea;TACK group;Crenarchaeota	Acidianus sulfidivorans JP7	GCA_003201765.2	2.26531	31.1	Hot-spring	Heterotrophic	No
TACK	Archaea;TACK group;Crenarchaeota	Crerchaeota archaeon MA_CRA_1	GCA_003352285.1	1.689	35.5	Bioreactor	Hydrogenotrophic	No
TACK	Archaea;TACK group;Crenarchaeota	Hyperthermus sp. MAG 130	GCA_003978665.1	0.969948	53.4	Hydrothermal vent	Hydrogenotrophic	No
TACK	Archaea;TACK group;Crenarchaeota	Metallosphaera prue Ron 12/II	GCA_005222525.1	2.20258	46.2	Terrestrial	Heterotrophic	No
TACK	Archaea;TACK group;Crenarchaeota	Sulfurisphaera ohwakuensis TA-1	GCA_009729055.1	2.80391	32.7	Hot-spring	Heterotrophic	No
TACK	Archaea;TACK group;Crenarchaeota	Desulfurococcales archaeon S143_76_esom	GCA_015521085.1	1.52235	54.2	Hydrothermal vent	Methylotrophic	Yes
TACK	Archaea;TACK group;Crenarchaeota	Sulfuracidifex tepidarius IC-007	GCA_008326385.1	2.53528	42.4	Terrestrial	Heterotrophic	No
TACK	Archaea;TACK group;Crenarchaeota	Thermoproteales archaeon AUK141	GCA_021163245.1	1.94728	32.9	Hydrothermal vent	Heterotrophic	No
TACK	Archaea;TACK group;Crenarchaeota	Aeropyrum sp. S141_97	GCA_015521685.1	1.43712	53.2	Hydrothermal vent	Heterotrophic	Yes
TACK	Archaea;TACK group;Crenarchaeota	Sulfolobales archaeon CP.2016.15m.Bin.1	GCA_022015185.1	1.33464	52.2	Hot-spring	Heterotrophic	No
TACK	Archaea;TACK group;Crenarchaeota	Pyrodictiaceae archaeon S141_63_esom	GCA_015521735.1	2.03379	38.6	Hydrothermal vent	Heterotrophic	Yes
TACK	Archaea;TACK group;Crenarchaeota	Metallosphaera tengchongensis Ric-A	GCA_013343295.1	2.1769	44.8	Hot-spring	Heterotrophic	No
TACK	Archaea;TACK group;Crenarchaeota	Thermoproteaceae archaeon S141_100_esom	GCA_015521775.1	1.40292	60.4	Hydrothermal vent	Heterotrophic	No
TACK	Archaea;TACK group;Crenarchaeota	Fervidicoccaceae archaeon KUA_Bin15	GCA_023269795.1	0.931262	43.6	Hot-spring	Heterotrophic	Yes
TACK	Archaea;TACK group;Crenarchaeota	Saccharolobus caldissimus JCM32116	GCA_020886315.1	3.07579	32.9	Hot-spring	Heterotrophic	No
TACK	Archaea;TACK group;Crenarchaeota	Metallosphaera javensis AS-7	GCA_021654415.1	2.46482	47.1	Hot-spring	Heterotrophic	No
TACK	Archaea;TACK group;Crenarchaeota	Stygiolobus caldivivus KN-1	GCA_019704315.1	2.95841	40.1	Hot-spring	Heterotrophic	No
TACK	Archaea;TACK group;Crenarchaeota	Saccharolobus shibatae S38A	GCA_019175305.1	2.79178	35.6	Hot-spring	Heterotrophic	No
TACK	Archaea;TACK group;Crenarchaeota	Caldisphaeraceae archaeon S010_37	GCA_015523575.1	1.06197	39.9	Hydrothermal vent	Heterotrophic	No
TACK	Archaea;TACK group;Crenarchaeota	Thermoproteaceae archaeon Bin S10	GCA_020833025.1	1.55789	62.6	Hot-spring	Heterotrophic	No
TACK	Archaea;TACK group;Crenarchaeota	Fervidicoccaceae archaeon Bin S20	GCA_020832885.1	1.29739	44.6	Hot-spring	Heterotrophic	Yes
TACK	Archaea;TACK group;Crenarchaeota	Sulfolobales archaeon CP.2016.0m.Bin.2	GCA_022015315.1	1.28215	52.4	Hot-spring	Heterotrophic	No
TACK	Archaea;TACK group;Crenarchaeota	Aeropyrum sp. S012_92_esom	GCA_015523455.1	1.48858	53.1	Hydrothermal vent	Heterotrophic	Yes
TACK	Archaea;TACK group;Crenarchaeota	Thermoproteales archaeon AUK214	GCA_021161825.1	1.66788	38.1	Hydrothermal vent	Heterotrophic	Yes
TACK	Archaea;TACK group;Crenarchaeota	Sulfuracidifex tepidarius IC-006	GCA_008326425.1	2.56076	42.4	Terrestrial	Heterotrophic	No
TACK	Archaea;TACK group;Crenarchaeota	Desulfurococcales archaeon S016_52_esom	GCA_015522635.1	1.45429	41.6	Hydrothermal vent	Methylotrophic	Yes
TACK	Archaea;TACK group;Crenarchaeota	Ignisphaera sp. Bin S33	GCA_020833345.1	1.31568	40.2	Hot-spring	Heterotrophic	Yes
TACK	Archaea;TACK group;Crenarchaeota	Sulfodiicoccus acidiphilus HS-1	GCA_003967175.1	2.35319	51.1	Hot-spring	Heterotrophic	No
TACK	Archaea;TACK group;Crenarchaeota	Metallosphaera sp. CPBay_Spr30G08_22	GCA_017857615.1	1.74593	48.7	Freshwater	Heterotrophic	No
TACK	Archaea;TACK group;Crenarchaeota	Infirmifilum uzonense KUA_Bin22	GCA_023255915.1	1.40444	47.2	Hot-spring	Heterotrophic	No
TACK	Archaea;TACK group;Crenarchaeota	Thermocladium sp. UBA166	GCA_002508315.1	1.31198	53.4	Hot-spring	Heterotrophic	No
TACK	Archaea;TACK group;Crenarchaeota	Caldivirga sp. KMA_Bin28	GCA_023256255.1	2.06741	42.9	Hot-spring	Hydrogenotrophic	No
TACK	Archaea;TACK group;Crenarchaeota	Pyrodictium delaneyi Hulk	GCA_002194565.1	2.0428	53.9	Hydrothermal vent	Hydrogenotrophic	Yes
TACK	Archaea;TACK group;Crenarchaeota	Vulcanisaeta sounia JCM 11219	GCA_001316025.1	2.43279	45.5	Host-associated	Heterotrophic	No
TACK	Archaea;TACK group;Crenarchaeota	Thermocladium modestius JCM 10088	GCA_001315925.1	1.92027	53.1	Host-associated	Heterotrophic	No
TACK	Archaea;TACK group;Crenarchaeota	Metallosphaera hakonensis JCM 8857 = DSM 7519	GCA_001315825.1	2.38791	43.3	Host-associated	Heterotrophic	No
TACK	Archaea;TACK group;Crenarchaeota	uncultured Acidilobus sp. JCHS	GCA_000495735.1	1.47666	59.2	Hot-spring	Unknown	No
TACK	Archaea;TACK group;Crenarchaeota	Thermoproteus sp. UBA157	GCA_002497345.1	1.35614	58.7	Freshwater	Heterotrophic	No
TACK	Archaea;TACK group;Crenarchaeota	Vulcanisaeta sp. JCM 16159	GCA_001316265.1	2.24904	45.3	Host-associated	Heterotrophic	No
TACK	Archaea;TACK group;Crenarchaeota	Candidatus Aramenus sulfurataquae AZ1-454	GCA_000961135.2	1.82614	46.9	Hot-spring	Hydrogenotrophic	No
TACK	Archaea;TACK group;Crenarchaeota	Desulfurococcus amylolyticus 1221n	GCA_000020905.1	1.36522	45.3	Hot-spring	Methylotrophic	Yes
TACK	Archaea;TACK group;Crenarchaeota	Sulfolobus sp. E11-6	GCA_009602405.1	2.54958	34.9	Hypersaline environments	Heterotrophic	No
TACK	Archaea;TACK group;Crenarchaeota	Pyrobaculum sp. ILS 600	GCA_009888185.1	2.12752	51.6	Hot-spring	Heterotrophic	No
TACK	Archaea;TACK group;Crenarchaeota	Vulcanisaeta moutnovskia KMA_Bin31	GCA_023261665.1	1.96342	42.2	Hot-spring	Heterotrophic	No
TACK	Archaea;TACK group;Crenarchaeota	Ignisphaera aggregans SZUA-1435	GCA_015662595.1	1.10773	45.4	Hydrothermal vent	Heterotrophic	No
TACK	Archaea;TACK group;Crenarchaeota	Vulcanisaeta distributa JCM 11217	GCA_001316005.1	2.07605	45.7	Host-associated	Heterotrophic	No
TACK	Archaea;TACK group;Crenarchaeota	Pyrobaculum arseticum 2GA	GCA_013414235.1	2.06861	55.1	Hot-spring	Heterotrophic	No
TACK	Archaea;TACK group;Crenarchaeota	Aeropyrum pernix YK1-12-2013	GCA_004323575.1	1.60105	56.5	Hot-spring	Heterotrophic	Yes
TACK	Archaea;TACK group;Crenarchaeota	Pyrobaculum aerophilum YKB32	GCA_003400145.1	2.55241	51.4	Hot-spring	Heterotrophic	No
TACK	Archaea;TACK group;Crenarchaeota	Saccharolobus solfataricus P1	GCA_900079115.1	3.03402	35.8	Hot-spring	Heterotrophic	No
TACK	Archaea;TACK group;Crenarchaeota	Sulfolobus islandicus Y.N.15.51	GCA_000022485.1	2.85441	35.3118	Terrestrial	Heterotrophic	No
TACK	Archaea;TACK group;Crenarchaeota	Sulfolobus islandicus REY15A	GCA_000189555.1	2.52299	35.3	Terrestrial	Heterotrophic	No
TACK	Archaea;TACK group;Crenarchaeota	Saccharolobus solfataricus POZ149	GCA_015654385.1	3.02482	35.8	Hot-spring	Heterotrophic	No
TACK	Archaea;TACK group;Crenarchaeota	Pyrobaculum aerophilum YKB31	GCA_003400025.1	2.54554	51.4	Hot-spring	Heterotrophic	No
TACK	Archaea;TACK group;Crenarchaeota	Sulfolobus acidocaldarius Y14 16-22	GCA_002215485.1	2.28671	36.8	Terrestrial	Heterotrophic	No
TACK	Archaea;TACK group;Crenarchaeota	Vulcanisaeta distributa JCM 11216	GCA_001315985.1	2.42282	46	Host-associated	Heterotrophic	No
TACK	Archaea;TACK group;Crenarchaeota	Sulfolobus sp. E5-1-F	GCA_009601705.1	2.54353	34.7	Hypersaline environments	Heterotrophic	No
TACK	Archaea;TACK group;Crenarchaeota	Desulfurococcus amylolyticus Z-533	GCA_000513855.1	1.3071	45.2	Hot-spring	Methylotrophic	Yes
TACK	Archaea;TACK group;Crenarchaeota	Vulcanisaeta sp. JCM 14467	GCA_001316245.1	2.44388	46.7	Host-associated	Heterotrophic	No
TACK	Archaea;TACK group;Crenarchaeota	Thermoproteus sp. 2016_B01_C_7	GCA_022759305.1	1.44158	61.1	Hydrothermal vent	Heterotrophic	No
TACK	Archaea;TACK group;Crenarchaeota	Pyrodictium delaneyi SZUA-1523	GCA_015661645.1	0.879958	52.9	Hydrothermal vent	Hydrogenotrophic	Yes
TACK	Archaea;TACK group;Crenarchaeota	Caldivirga sp. UBA161	GCA_002506515.1	1.85585	42.1	Hot-spring	Hydrogenotrophic	No
TACK	Archaea;TACK group;Crenarchaeota	Metallosphaera sp. UBA165	GCA_002509145.1	1.83326	45.7	Hot-spring	Heterotrophic	No
TACK	Archaea;TACK group;Crenarchaeota	Caldisphaera sp. ZAV-19	GCA_002877855.1	0.935586	31	Hot-spring	Heterotrophic	No
TACK	Archaea;TACK group;Crenarchaeota	Desulfurococcaceae archaeon KUA_Bin14	GCA_023269765.1	0.414439	47.1	Hot-spring	Methylotrophic	No
TACK	Archaea;TACK group;Crenarchaeota	Thermoprotei archaeon AUK163	GCA_021162845.1	2.1841	47.1	Hydrothermal vent	Heterotrophic	No
TACK	Archaea;TACK group;Crenarchaeota	Ignisphaera sp. KUA_Bin16	GCA_023269755.1	1.17277	35.3	Hot-spring	Heterotrophic	No
TACK	Archaea;TACK group;Crenarchaeota	Thermofilaceae archaeon S146_115_esom	GCA_015520345.1	1.35869	42.2	Hydrothermal vent	Heterotrophic	No
TACK	Archaea;TACK group;Crenarchaeota	Thermoproteales archaeon AUK258	GCA_021160905.1	1.58766	42.1	Hydrothermal vent	Heterotrophic	Yes
TACK	Archaea;TACK group;Crenarchaeota	Sulfolobales archaeon Alice.bin.7	GCA_024451035.1	1.28323	52.1	Hot-spring	Heterotrophic	No
TACK	Archaea;TACK group;Crenarchaeota	Pyrodictiaceae archaeon S146_92_esom	GCA_015520265.1	1.73061	58.9	Hydrothermal vent	Heterotrophic	Yes
TACK	Archaea;TACK group;Crenarchaeota	Thermoproteaceae archaeon S012_101	GCA_015523585.1	0.769276	59	Hydrothermal vent	Heterotrophic	No
TACK	Archaea;TACK group;Crenarchaeota	Fervidicoccaceae archaeon Bin P5	GCA_020833565.1	0.829314	45.3	Hot-spring	Heterotrophic	No
TACK	Archaea;TACK group;Crenarchaeota	Saccharolobus shibatae BEU9	GCA_019175325.1	2.77861	35.6973	Hot-spring	Heterotrophic	No
TACK	Archaea;TACK group;Crenarchaeota	Saccharolobus shibatae Zzq_1	GCA_022489005.1	2.67264	35.2	Hot-spring	Heterotrophic	No
TACK	Archaea;TACK group;Crenarchaeota	Pyrodictiaceae archaeon S139_80	GCA_015522315.1	1.71275	58.8	Hydrothermal vent	Heterotrophic	Yes
TACK	Archaea;TACK group;Crenarchaeota	Sulfolobales archaeon CP.2016.9m.Bin.2	GCA_022015255.1	1.28347	52.4	Hot-spring	Heterotrophic	No
TACK	Archaea;TACK group;Crenarchaeota	Desulfurococcales archaeon EvPrim.Bin23	GCA_009904015.1	1.32931	44.5	Hot-spring	Methylotrophic	Yes
TACK	Archaea;TACK group;Crenarchaeota	Desulfurococcaceae archaeon Bin S23	GCA_020832925.1	1.87855	37.8	Hot-spring	Methylotrophic	Yes
TACK	Archaea;TACK group;Crenarchaeota	Caldivirga sp. MG_3	GCA_001516725.1	1.5974	48.7	Hot-spring	Hydrogenotrophic	No
TACK	Archaea;TACK group;Crenarchaeota	Thermoproteus sp. JCHS_4	GCA_001516655.1	1.76008	61.2	Hot-spring	Heterotrophic	No
TACK	Archaea;TACK group;Crenarchaeota	Desulfurococcus amylolyticus KUA_Bin10	GCA_023256035.1	1.26853	44.8	Hot-spring	Methylotrophic	Yes
TACK	Archaea;TACK group;Crenarchaeota	Thermofilum sp. KUA_Bin21	GCA_023269735.1	1.50276	67.7	Hot-spring	Heterotrophic	Yes
TACK	Archaea;TACK group;Crenarchaeota	Sulfolobus sp. B1	GCA_007050195.1	1.95357	35	Terrestrial	Heterotrophic	No
TACK	Archaea;TACK group;Crenarchaeota	Thermogladius sp. KUA_Bin11	GCA_023256015.1	1.14814	56.5	Hot-spring	Heterotrophic	No
TACK	Archaea;TACK group;Crenarchaeota	Pyrobaculum sp. Bin P11	GCA_020833715.1	1.1702	58.1	Hot-spring	Heterotrophic	No
TACK	Archaea;TACK group;Crenarchaeota	Fervidicoccus fontis SpSt-1261	GCA_011057105.1	1.05023	35.5	Hot-spring	Heterotrophic	Yes
TACK	Archaea;TACK group;Crenarchaeota	Vulcanisaeta distributa JCM 11213	GCA_001316125.1	2.42431	45.4	Host-associated	Heterotrophic	No
TACK	Archaea;TACK group;Crenarchaeota	Sulfolobus islandicus L.S.2.15	GCA_000022385.1	2.73627	35.1	Terrestrial	Heterotrophic	No
TACK	Archaea;TACK group;Crenarchaeota	Saccharolobus solfataricus SARC-C	GCA_000968395.2	2.72731	35.9	Hot-spring	Heterotrophic	No
TACK	Archaea;TACK group;Crenarchaeota	Vulcanisaeta distributa JCM 11215	GCA_001316145.1	2.41589	45.8	Host-associated	Heterotrophic	No
TACK	Archaea;TACK group;Crenarchaeota	Fervidicoccus fontis ARK-12	GCA_002871295.1	1.34411	36	Hot-spring	Heterotrophic	Yes
TACK	Archaea;TACK group;Crenarchaeota	Thermofilum sp. Bin S1	GCA_020833285.1	1.20552	61.9	Hot-spring	Heterotrophic	Yes
TACK	Archaea;TACK group;Crenarchaeota	Thermoproteus sp. AZ2	GCA_000960885.1	1.69132	58	Hot-spring	Heterotrophic	No
TACK	Archaea;TACK group;Crenarchaeota	Acidilobus sp. 2016_B01_C_1	GCA_022759325.1	1.25815	59.2	Hydrothermal vent	Heterotrophic	No
TACK	Archaea;TACK group;Crenarchaeota	Caldivirga sp. EvPrim.Bin7	GCA_009903815.1	1.76262	48.6	Hot-spring	Hydrogenotrophic	No
TACK	Archaea;TACK group;Crenarchaeota	Desulfurococcaceae archaeon Bin S11	GCA_020833415.1	1.25431	53.5	Hot-spring	Methylotrophic	Yes
TACK	Archaea;TACK group;Crenarchaeota	Desulfurococcales archaeon S141_131	GCA_015521665.1	0.754596	51	Hydrothermal vent	Methylotrophic	No
TACK	Archaea;TACK group;Crenarchaeota	Thermoproteales archaeon AUK307	GCA_021160005.1	1.20596	59.4	Hydrothermal vent	Heterotrophic	No
TACK	Archaea;TACK group;Crenarchaeota	Sulfolobales archaeon CP.2019.bin.2	GCA_024451025.1	1.29624	52.5	Hot-spring	Heterotrophic	No
TACK	Archaea;TACK group;Crenarchaeota	Pyrodictiaceae archaeon S141_81	GCA_015521725.1	1.68848	58.8	Hydrothermal vent	Heterotrophic	Yes
TACK	Archaea;TACK group;Crenarchaeota	Desulfurococcales archaeon S144_56_esom	GCA_015520735.1	1.52945	44	Hydrothermal vent	Methylotrophic	Yes
TACK	Archaea;TACK group;Crenarchaeota	Crerchaeota archaeon Centralia_MAG_457	GCA_021324265.1	1.44905	36.6	Terrestrial	Hydrogenotrophic	No
TACK	Archaea;TACK group;Crenarchaeota	Desulfurococcaceae archaeon Bin S21	GCA_020833225.1	1.46611	36.9	Hot-spring	Methylotrophic	Yes
TACK	Archaea;TACK group;Crenarchaeota	Caldivirga sp. CIS_19	GCA_001515805.1	1.44727	48.4	Hot-spring	Hydrogenotrophic	No
TACK	Archaea;TACK group;Crenarchaeota	Acidilobus sp. CP.2016.0m.Bin.5	GCA_022015295.1	1.2692	58.6	Hot-spring	Heterotrophic	No
TACK	Archaea;TACK group;Crenarchaeota	Thermoproteus sp. EvPrim.Bin4	GCA_009903945.1	2.02162	62.5	Hot-spring	Heterotrophic	No
TACK	Archaea;TACK group;Crenarchaeota	Vulcanisaeta sp. EvPrim.Bin17	GCA_009903725.1	2.17601	45.6	Hot-spring	Heterotrophic	No
TACK	Archaea;TACK group;Crenarchaeota	Thermofilum sp. ex4484_15	GCA_002254595.1	0.721479	42.6	Hydrothermal vent	Heterotrophic	No
TACK	Archaea;TACK group;Crenarchaeota	Sulfolobus sp. 2016_B02_sed_C_9	GCA_022759265.1	1.21306	52	Hydrothermal vent	Heterotrophic	No
TACK	Archaea;TACK group;Crenarchaeota	Pyrobaculum sp. Bin S24	GCA_020833205.1	0.940768	55.8	Hot-spring	Heterotrophic	No
TACK	Archaea;TACK group;Crenarchaeota	Fervidicoccus fontis SpSt-1259	GCA_011057145.1	0.910037	44.4	Hot-spring	Heterotrophic	Yes
TACK	Archaea;TACK group;Crenarchaeota	Vulcanisaeta distributa UBA159	GCA_002506645.1	1.42754	48.7	Hot-spring	Heterotrophic	No
TACK	Archaea;TACK group;Crenarchaeota	Sulfolobus islandicus M.16.27	GCA_000022425.1	2.6924	35	Hot-spring	Heterotrophic	No
TACK	Archaea;TACK group;Crenarchaeota	Sulfolobus islandicus HVE10/4	GCA_000189575.1	2.6552	35.1	Hot-spring	Heterotrophic	No
TACK	Archaea;TACK group;Crenarchaeota	Pyrobaculum sp. EvPrim.Bin6	GCA_009903905.1	2.20469	57.8	Hot-spring	Heterotrophic	No
TACK	Archaea;TACK group;Crenarchaeota	Sulfolobus sp. C3	GCA_007050175.1	2.36511	34.8	Terrestrial	Heterotrophic	No
TACK	Archaea;TACK group;Crenarchaeota	Thermofilum sp. 2016_B01_C_6	GCA_022759215.1	2.16179	45	Hydrothermal vent	Heterotrophic	No
TACK	Archaea;TACK group;Crenarchaeota	Vulcanisaeta sp. KMA_Bin30	GCA_023256215.1	1.90106	42.7	Hot-spring	Heterotrophic	No
TACK	Archaea;TACK group;Crenarchaeota	Thermoproteus sp. CIS_19	GCA_001516665.1	1.47162	60.5	Hot-spring	Heterotrophic	No
TACK	Archaea;TACK group;Crenarchaeota	Acidilobus sp. CP.2016.9m.Bin.3	GCA_022015235.1	1.2872	58.6	Hot-spring	Heterotrophic	No
TACK	Archaea;TACK group;Crenarchaeota	Caldivirga sp. JCHS_4	GCA_001515815.1	1.35471	48.2	Hot-spring	Hydrogenotrophic	No
TACK	Archaea;TACK group;Crenarchaeota	Desulfurococcaceae archaeon Bin S26	GCA_020833255.1	1.33047	48.2	Hot-spring	Methylotrophic	Yes
TACK	Archaea;TACK group;Crenarchaeota	Thermoprotei archaeon CPBay_Spr30G08_37	GCA_017857545.1	1.52825	32.3	Freshwater	Heterotrophic	No
TACK	Archaea;TACK group;Crenarchaeota	Desulfurococcales archaeon S013_73	GCA_015523295.1	0.932587	44.9	Hydrothermal vent	Methylotrophic	Yes
TACK	Archaea;TACK group;Crenarchaeota	Desulfurococcales archaeon S141_84	GCA_015521705.1	1.66005	52.3	Hydrothermal vent	Methylotrophic	Yes
TACK	Archaea;TACK group;Crenarchaeota	Thermoprotei archaeon AUK086	GCA_021158265.1	0.886618	38.2	Hydrothermal vent	Heterotrophic	No
TACK	Archaea;TACK group;Crenarchaeota	Desulfurococcaceae archaeon Bin S28	GCA_020832985.1	1.41992	38.7	Hot-spring	Methylotrophic	No
TACK	Archaea;TACK group;Crenarchaeota	uncultured Acidilobus sp. CIS	GCA_000495695.1	1.42669	59.2	Hot-spring	Unknown	No
TACK	Archaea;TACK group;Crenarchaeota	Thermoproteus sp. LBMA-MAG-0010	GCA_017838255.1	1.45413	57.4	Hot-spring	Heterotrophic	No
TACK	Archaea;TACK group;Crenarchaeota	Sulfolobus sp. SCGC AB-777_G06	GCA_003086555.1	1.02863	38	Hot-spring	Heterotrophic	No
TACK	Archaea;TACK group;Crenarchaeota	Pyrobaculum sp. 2016_B02_str_C_12	GCA_022759345.1	1.18358	56.1	Hydrothermal vent	Heterotrophic	No
TACK	Archaea;TACK group;Crenarchaeota	Metallosphaera sedula Drty10-2	GCA_024239095.1	2.11436	46.1	Hot-spring	Heterotrophic	No
TACK	Archaea;TACK group;Crenarchaeota	Sulfolobus islandicus M.14.25	GCA_000022405.1	2.60883	35.1	Hot-spring	Heterotrophic	No
TACK	Archaea;TACK group;Crenarchaeota	Sulfolobus islandicus M.16.4	GCA_000022445.1	2.58665	35	Hot-spring	Heterotrophic	No
TACK	Archaea;TACK group;Crenarchaeota	Vulcanisaeta sp. CP.2020.9m.Bin.6	GCA_022014965.1	1.36482	48.8	Hot-spring	Heterotrophic	No
TACK	Archaea;TACK group;Crenarchaeota	uncultured Acidilobus sp. OSP8	GCA_000495715.1	1.43082	59	Hot-spring	Unknown	No
TACK	Archaea;TACK group;Crenarchaeota	Desulfurococcaceae archaeon 2016_B02_sed_C_5	GCA_022759385.1	1.46458	36.2	Hydrothermal vent	Methylotrophic	No
TACK	Archaea;TACK group;Crenarchaeota	Desulfurococcales archaeon S013_10	GCA_015523235.1	1.10482	43.2	Hydrothermal vent	Methylotrophic	No
TACK	Archaea;TACK group;Crenarchaeota	Sulfolobales archaeon OHSP.bin.4	GCA_024451005.1	1.29433	52.1	Hot-spring	Heterotrophic	No
TACK	Archaea;TACK group;Crenarchaeota	Acidilobus sp. EvPrim.Bin1	GCA_009903975.1	1.00952	58.7	Hot-spring	Heterotrophic	No
TACK	Archaea;TACK group;Crenarchaeota	Vulcanisaeta sp. CP.2020.15m.Bin.6	GCA_022014875.1	1.29862	48.8	Hot-spring	Heterotrophic	No
TACK	Archaea;TACK group;Crenarchaeota	Thermofilum sp. Bin P1	GCA_020833575.1	1.11955	61.5	Hot-spring	Heterotrophic	Yes
TACK	Archaea;TACK group;Crenarchaeota	Pyrobaculum sp. OCT_11	GCA_001515825.1	1.00881	56.7	Hot-spring	Heterotrophic	No
TACK	Archaea;TACK group;Crenarchaeota	Sulfolobus islandicus LAL14/1	GCA_000364745.1	2.46518	35.1	Hot-spring	Heterotrophic	No
TACK	Archaea;TACK group;Crenarchaeota	Sulfolobus islandicus M.16.40	GCA_000245215.2	2.66478	35	Hot-spring	Heterotrophic	No
TACK	Archaea;TACK group;Crenarchaeota	Sulfolobus sp. F1	GCA_007050235.1	2.4033	34.8	Terrestrial	Heterotrophic	No
TACK	Archaea;TACK group;Crenarchaeota	Thermofilum sp. Bin S13	GCA_020832765.1	1.56022	46.6	Hot-spring	Heterotrophic	Yes
TACK	Archaea;TACK group;Crenarchaeota	Vulcanisaeta sp. CP.2020.0m.Bin.3	GCA_022015125.1	1.29031	49	Hot-spring	Heterotrophic	No
TACK	Archaea;TACK group;Crenarchaeota	Acidilobus sp. CP.2020.9m.Bin.2	GCA_022014995.1	1.24833	59.2	Hot-spring	Heterotrophic	No
TACK	Archaea;TACK group;Crenarchaeota	Desulfurococcaceae archaeon Bin S25	GCA_020833245.1	0.86265	45.6	Hot-spring	Methylotrophic	Yes
TACK	Archaea;TACK group;Crenarchaeota	Desulfurococcales archaeon S016_46_esom	GCA_015522645.1	1.54042	43.2	Hydrothermal vent	Methylotrophic	Yes
TACK	Archaea;TACK group;Crenarchaeota	Sulfolobales archaeon HFS.bin.6	GCA_024450925.1	0.818598	52.8	Hot-spring	Heterotrophic	No
TACK	Archaea;TACK group;Crenarchaeota	Sulfolobales archaeon SJ3.bin.86	GCA_024451125.1	0.977432	52.3	Hot-spring	Heterotrophic	No
TACK	Archaea;TACK group;Crenarchaeota	Desulfurococcales archaeon S012_63_esom	GCA_015523465.1	1.80372	53	Hydrothermal vent	Methylotrophic	Yes
TACK	Archaea;TACK group;Crenarchaeota	Crerchaeota archaeon L_MaxBin.089	GCA_013154085.1	1.18474	58.2	Hydrothermal vent	Hydrogenotrophic	No
TACK	Archaea;TACK group;Crenarchaeota	Acidilobus sp. CP.2020.15m.Bin.3	GCA_022014845.1	1.31314	58.7	Hot-spring	Heterotrophic	No
TACK	Archaea;TACK group;Crenarchaeota	Vulcanisaeta sp. CP.2016.9m.Bin.4	GCA_022015215.1	1.47897	49.4	Hot-spring	Heterotrophic	No
TACK	Archaea;TACK group;Crenarchaeota	Thermofilum sp. Bin P4	GCA_020833625.1	1.68986	62.6	Hot-spring	Heterotrophic	Yes
TACK	Archaea;TACK group;Crenarchaeota	Sulfolobus islandicus M.16.2	GCA_000245095.2	2.64525	35	Hot-spring	Heterotrophic	No
TACK	Archaea;TACK group;Crenarchaeota	Sulfolobus islandicus M.16.47	GCA_000245275.2	2.63756	35.1	Hot-spring	Heterotrophic	No
TACK	Archaea;TACK group;Crenarchaeota	Saccharolobus solfataricus P2	GCA_000007005.1	2.99225	35.8	Hot-spring	Heterotrophic	No
TACK	Archaea;TACK group;Crenarchaeota	Sulfolobus sp. B5	GCA_007050085.1	2.20858	34.9	Terrestrial	Heterotrophic	No
TACK	Archaea;TACK group;Crenarchaeota	Thermofilum sp. HyVt-159	GCA_011042215.1	0.944594	40.1	Marine	Heterotrophic	No
TACK	Archaea;TACK group;Crenarchaeota	Vulcanisaeta sp. CP.2020.0m.Bin.8	GCA_022015075.1	1.33052	45.8	Hot-spring	Heterotrophic	No
TACK	Archaea;TACK group;Crenarchaeota	Acidilobus sp. CP.2020.0m.Bin.2	GCA_022015055.1	1.29466	59.1	Hot-spring	Heterotrophic	No
TACK	Archaea;TACK group;Crenarchaeota	Desulfurococcaceae archaeon ICE1	GCA_003177295.1	1.63449	45.5	Hot-spring	Methylotrophic	No
TACK	Archaea;TACK group;Crenarchaeota	Desulfurococcales archaeon S143_70_esom	GCA_015521325.1	1.72047	55.6	Hydrothermal vent	Methylotrophic	Yes
TACK	Archaea;TACK group;Crenarchaeota	Sulfolobales archaeon MP.bin.3	GCA_024451075.1	1.06485	52.2	Hot-spring	Heterotrophic	No
TACK	Archaea;TACK group;Crenarchaeota	Desulfurococcales archaeon S012_84_esom	GCA_015523525.1	1.25962	45.1	Hydrothermal vent	Methylotrophic	No
TACK	Archaea;TACK group;Crenarchaeota	Desulfurococcaceae archaeon Bin P3	GCA_020833605.1	1.33763	47.8	Hot-spring	Methylotrophic	No
TACK	Archaea;TACK group;Crenarchaeota	Thermofilum sp. Bin S19	GCA_020833305.1	2.26679	64.1	Hot-spring	Heterotrophic	Yes
TACK	Archaea;TACK group;Crenarchaeota	Sulfolobus sp. UBA167	GCA_002495845.1	1.71185	42.8	Hot-spring	Heterotrophic	No
TACK	Archaea;TACK group;Crenarchaeota	Saccharolobus solfataricus 35827	GCA_000175555.1	2.68047	35.2	Freshwater	Heterotrophic	No
TACK	Archaea;TACK group;Crenarchaeota	Sulfolobus islandicus M.16.23	GCA_000245175.2	2.60113	35.1	Hot-spring	Heterotrophic	No
TACK	Archaea;TACK group;Crenarchaeota	Sulfolobus islandicus M.16.43	GCA_000245235.2	2.58984	35	Hot-spring	Heterotrophic	No
TACK	Archaea;TACK group;Crenarchaeota	Sulfolobus sp. D5	GCA_007050095.1	1.83386	34.7	Terrestrial	Heterotrophic	No
TACK	Archaea;TACK group;Crenarchaeota	Thermofilum sp. HyVt-225	GCA_011041455.1	0.618365	44.2	Marine	Heterotrophic	No
TACK	Archaea;TACK group;Crenarchaeota	Desulfurococcaceae archaeon Bin S12	GCA_020833085.1	0.596977	49.2	Hot-spring	Methylotrophic	No
TACK	Archaea;TACK group;Crenarchaeota	Desulfurococcales archaeon S143_140	GCA_015521205.1	0.768821	45.9	Hydrothermal vent	Methylotrophic	Yes
TACK	Archaea;TACK group;Crenarchaeota	Sulfolobales archaeon RP.bin.4	GCA_024451065.1	1.09438	52	Hot-spring	Heterotrophic	No
TACK	Archaea;TACK group;Crenarchaeota	Sulfolobales archaeon LC.bin.5	GCA_024450945.1	0.668334	53	Hot-spring	Heterotrophic	No
TACK	Archaea;TACK group;Crenarchaeota	Desulfurococcales archaeon Bin P12	GCA_020833545.1	1.49952	36.1	Hot-spring	Methylotrophic	No
TACK	Archaea;TACK group;Crenarchaeota	Crerchaeota archaeon L_MetaBat.236	GCA_013153275.1	1.38623	43.8	Hydrothermal vent	Hydrogenotrophic	No
TACK	Archaea;TACK group;Crenarchaeota	Desulfurococcaceae archaeon Bin S14	GCA_020832865.1	0.494348	43.2	Hot-spring	Methylotrophic	No
TACK	Archaea;TACK group;Crenarchaeota	Vulcanisaeta sp. CP.2020.9m.Bin.7	GCA_022014955.1	1.75111	45.5	Hot-spring	Heterotrophic	No
TACK	Archaea;TACK group;Crenarchaeota	Thermofilum sp. HyVt-50	GCA_011322345.1	0.544635	44.1	Hydrothermal vent	Heterotrophic	No
TACK	Archaea;TACK group;Crenarchaeota	Vulcanisaeta sp. CP.2016.0m.Bin.1	GCA_022015275.1	1.08243	50.3	Hot-spring	Heterotrophic	No
TACK	Archaea;TACK group;Crenarchaeota	Desulfurococcaceae archaeon Bin P7	GCA_020833495.1	0.961898	45.2	Hot-spring	Methylotrophic	Yes
TACK	Archaea;TACK group;Crenarchaeota	Crerchaeota archaeon L_MaxBin.041	GCA_013154235.1	1.59904	52.9	Hydrothermal vent	Hydrogenotrophic	Yes
TACK	Archaea;TACK group;Crenarchaeota	Thermoprotei archaeon 2016_B02_sed_C_20	GCA_022759165.1	1.2246	43.7	Hydrothermal vent	Heterotrophic	Yes
TACK	Archaea;TACK group;Crenarchaeota	Desulfurococcales archaeon EvPrim.Bin15	GCA_009903825.1	1.89512	36.1	Hot-spring	Methylotrophic	No
TACK	Archaea;TACK group;Crenarchaeota	Sulfolobales archaeon Dragon.bin.14	GCA_024450985.1	0.539689	51.7	Hot-spring	Heterotrophic	No
TACK	Archaea;TACK group;Crenarchaeota	Desulfurococcales archaeon S141_106_esom	GCA_015521765.1	1.22835	45	Hydrothermal vent	Methylotrophic	No
TACK	Archaea;TACK group;Crenarchaeota	Sulfolobus islandicus M.16.13	GCA_000245135.2	2.63582	35.1	Hot-spring	Heterotrophic	No
TACK	Archaea;TACK group;Crenarchaeota	Vulcanisaeta sp. CP.2016.15m.Bin.3	GCA_022015175.1	0.979309	50	Hot-spring	Heterotrophic	No
TACK	Archaea;TACK group;Crenarchaeota	Desulfurococcaceae archaeon Bin P2	GCA_020833445.1	1.92982	40.1	Hot-spring	Methylotrophic	Yes
TACK	Archaea;TACK group;Crenarchaeota	Desulfurococcales archaeon S144_54	GCA_015520765.1	1.73301	49.9	Hydrothermal vent	Methylotrophic	Yes
TACK	Archaea;TACK group;Crenarchaeota	Desulfurococcaceae archaeon Bin P6	GCA_020833485.1	1.17518	38	Hot-spring	Methylotrophic	Yes
TACK	Archaea;TACK group;Crenarchaeota	Vulcanisaeta sp.	GCA_001515905.1	1.4535	45.5	Hot-spring	Heterotrophic	No
TACK	Archaea;TACK group;Crenarchaeota	Sulfolobus islandicus M.16.30	GCA_000245195.2	2.60831	35.1	Hot-spring	Heterotrophic	No
TACK	Archaea;TACK group;Crenarchaeota	Sulfolobus islandicus M.16.12	GCA_000245115.2	2.68081	35.2	Hot-spring	Heterotrophic	No
TACK	Archaea;TACK group;Crenarchaeota	Vulcanisaeta sp. CIS_19	GCA_001516745.1	1.3731	45.8	Hot-spring	Heterotrophic	No
TACK	Archaea;TACK group;Crenarchaeota	Crerchaeota archaeon L_MaxBin.140	GCA_013153895.1	1.78648	38.2	Hydrothermal vent	Hydrogenotrophic	No
TACK	Archaea;TACK group;Crenarchaeota	Desulfurococcales archaeon AUK150	GCA_021163115.1	1.38196	38.5	Hydrothermal vent	Methylotrophic	Yes
TACK	Archaea;TACK group;Crenarchaeota	Desulfurococcales archaeon KUA_Bin17	GCA_023255965.1	1.22317	42.5	Hot-spring	Methylotrophic	Yes
TACK	Archaea;TACK group;Crenarchaeota	Crerchaeota archaeon L_MetaBat.77	GCA_013153105.1	1.22309	65.5	Hydrothermal vent	Hydrogenotrophic	Yes
TACK	Archaea;TACK group;Crenarchaeota	Sulfolobus islandicus SCGC AB-777_J04	GCA_003086455.1	1.91406	35.1	Hot-spring	Heterotrophic	No
TACK	Archaea;TACK group;Crenarchaeota	Crerchaeota archaeon L_MaxBin.049	GCA_013154205.1	1.84721	43.5	Hydrothermal vent	Hydrogenotrophic	Yes
TACK	Archaea;TACK group;Crenarchaeota	Thermoprotei archaeon B3_G16	GCA_003649665.1	1.39509	40.2	Hydrothermal vent	Heterotrophic	No
TACK	Archaea;TACK group;Crenarchaeota	Desulfurococcales archaeon S012_152	GCA_015523485.1	1.30301	48.2	Hydrothermal vent	Methylotrophic	Yes
TACK	Archaea;TACK group;Crenarchaeota	Desulfurococcales archaeon S143_97_esom	GCA_015521295.1	1.39415	49.6	Hydrothermal vent	Methylotrophic	Yes
TACK	Archaea;TACK group;Crenarchaeota	Thermoprotei archaeon B4_G17	GCA_003649305.1	2.07005	40	Hydrothermal vent	Heterotrophic	Yes
TACK	Archaea;TACK group;Crenarchaeota	Crerchaeota archaeon M_MaxBin.162	GCA_013152575.1	0.980095	49.8	Hydrothermal vent	Hydrogenotrophic	Yes
TACK	Archaea;TACK group;Crenarchaeota	Sulfolobus islandicus CPBay_Spr30G08_30	GCA_017857535.1	2.18689	35	Freshwater	Heterotrophic	No
TACK	Archaea;TACK group;Crenarchaeota	Thermoprotei archaeon B50_G16	GCA_003661825.1	1.14942	43.6	Hydrothermal vent	Heterotrophic	Yes
TACK	Archaea;TACK group;Crenarchaeota	Desulfurococcales archaeon S143_91	GCA_015521075.1	1.43763	48.6	Hydrothermal vent	Methylotrophic	Yes
TACK	Archaea;TACK group;Crenarchaeota	Desulfurococcales archaeon S143_123	GCA_015521185.1	1.05211	57.2	Hydrothermal vent	Methylotrophic	Yes
TACK	Archaea;TACK group;Crenarchaeota	Thermoprotei archaeon SZUA-1514	GCA_015661745.1	1.08201	36.4	Hydrothermal vent	Heterotrophic	No
TACK	Archaea;TACK group;Crenarchaeota	Desulfurococcales archaeon S143_83	GCA_015521315.1	1.51656	43.8	Hydrothermal vent	Methylotrophic	Yes
TACK	Archaea;TACK group;Crenarchaeota	Desulfurococcales archaeon S146_67_esom	GCA_015520195.1	1.32198	44.6	Hydrothermal vent	Methylotrophic	Yes
TACK	Archaea;TACK group;Crenarchaeota	Desulfurococcales archaeon S012_22	GCA_015523445.1	1.6135	54.5	Hydrothermal vent	Methylotrophic	Yes
TACK	Archaea;TACK group;Crenarchaeota	Thermoprotei archaeon B14_G17	GCA_003649515.1	1.563	43.7	Hydrothermal vent	Heterotrophic	No
TACK	Archaea;TACK group;Crenarchaeota	Desulfurococcales archaeon S139_100	GCA_015522285.1	1.35344	48.3	Hydrothermal vent	Methylotrophic	Yes
TACK	Archaea;TACK group;Crenarchaeota	Desulfurococcales archaeon Bin S9	GCA_020833145.1	1.19432	36.3	Hot-spring	Methylotrophic	No
TACK	Archaea;TACK group;Crenarchaeota	Desulfurococcales archaeon AUK058	GCA_021163585.1	0.974973	45.3	Hydrothermal vent	Methylotrophic	Yes
TACK	Archaea;TACK group;Crenarchaeota	Desulfurococcales archaeon SZUA-1508	GCA_015661855.1	1.16765	36.5	Hydrothermal vent	Methylotrophic	No
TACK	Archaea;TACK group;Crenarchaeota	Thermoprotei archaeon B83_G16	GCA_003661745.1	1.08228	44.1	Hydrothermal vent	Heterotrophic	Yes
TACK	Archaea;TACK group;Crenarchaeota	Desulfurococcales archaeon AUK064	GCA_021158735.1	1.24723	45.1	Hydrothermal vent	Methylotrophic	Yes
TACK	Archaea;TACK group;Crenarchaeota	Thermoprotei archaeon SpSt-1254	GCA_011055275.1	0.805778	51	Hot-spring	Heterotrophic	No
TACK	Archaea;TACK group;Crenarchaeota	Thermoprotei archaeon B12_G17	GCA_003661905.1	1.39729	35.9	Hydrothermal vent	Heterotrophic	Yes
TACK	Archaea;TACK group;Crenarchaeota	Desulfurococcales archaeon EvPrim.Bin25	GCA_009904115.1	1.08695	43.6	Hot-spring	Methylotrophic	Yes
TACK	Archaea;TACK group;Crenarchaeota	Desulfurococcales archaeon S013_46	GCA_015523225.1	0.861228	49	Hydrothermal vent	Methylotrophic	No
TACK	Archaea;TACK group;Crenarchaeota	Desulfurococcales archaeon S143_80	GCA_015521265.1	1.52914	42.5	Hydrothermal vent	Methylotrophic	Yes
TACK	Archaea;TACK group;Crenarchaeota	Desulfurococcales archaeon S146_131_esom	GCA_015520275.1	1.0868	46.3	Hydrothermal vent	Methylotrophic	No
TACK	Archaea;TACK group;Crenarchaeota	Thermoprotei archaeon AUK080	GCA_021158375.1	1.57311	38.7	Hydrothermal vent	Heterotrophic	No
TACK	Archaea;TACK group;Crenarchaeota	Desulfurococcales archaeon AUK285	GCA_021160415.1	1.00844	51	Hydrothermal vent	Methylotrophic	Yes
TACK	Archaea;TACK group;Crenarchaeota	Desulfurococcales archaeon S146_124	GCA_015520205.1	1.1863	48.7	Hydrothermal vent	Methylotrophic	Yes
TACK	Archaea;TACK group;Crenarchaeota	Thermoprotei archaeon B9_G17	GCA_003649225.1	1.3784	40.2	Hydrothermal vent	Heterotrophic	No
TACK	Archaea;TACK group;Crenarchaeota	Desulfurococcales archaeon S140_91_esom	GCA_015522025.1	1.04642	43.7	Hydrothermal vent	Methylotrophic	No
TACK	Archaea;TACK group;Crenarchaeota	Desulfurococcales archaeon S143_132_esom	GCA_015521275.1	0.901532	50.1	Hydrothermal vent	Methylotrophic	No
TACK	Archaea;TACK group;Crenarchaeota	Desulfurococcales archaeon KUA_Bin09	GCA_023255995.1	0.705725	36.3	Hot-spring	Methylotrophic	No
TACK	Archaea;TACK group;Crenarchaeota	Thermoprotei archaeon B49_G17	GCA_003661845.1	0.664457	46.5	Hydrothermal vent	Heterotrophic	No
TACK	Archaea;TACK group;Crenarchaeota	Thermoprotei archaeon B51_G2	GCA_003649605.1	1.24465	51.9	Hydrothermal vent	Heterotrophic	No
TACK	Archaea;TACK group;Crenarchaeota	Thermoprotei archaeon B17_G9	GCA_003649485.1	1.18979	46.7	Hydrothermal vent	Heterotrophic	No
TACK	Archaea;TACK group;Crenarchaeota	Sulfolobus acidocaldarius SUSAZ	GCA_000508305.1	2.06192	36.3	Hot-spring	Heterotrophic	No
TACK	Archaea;TACK group;Crenarchaeota	Thermoprotei archaeon KUA_Bin20	GCA_023255895.1	1.47619	33.7	Hot-spring	Heterotrophic	No
TACK	Archaea;TACK group;Crenarchaeota	Hyperthermus butylicus DSM 5456	GCA_000015145.1	1.66716	53.7	Hydrothermal vent	Hydrogenotrophic	Yes
TACK	Archaea;TACK group;Crenarchaeota	Thermofilum pendens Hrk 5	GCA_000015225.1	1.81339	57.6792	Hot-spring	Heterotrophic	No
TACK	Archaea;TACK group;Crenarchaeota	Vulcanisaeta distributa DSM 14429	GCA_000148385.1	2.37414	45.4	Hot-spring	Heterotrophic	No
TACK	Archaea;TACK group;Crenarchaeota	Acidianus hospitalis W1	GCA_000213215.1	2.13765	34.1	Hot-spring	Heterotrophic	No
TACK	Archaea;TACK group;Crenarchaeota	Thermoproteus uzoniensis 768-20	GCA_000193375.1	1.93606	59.7	Hydrothermal vent	Heterotrophic	No
TACK	Archaea;TACK group;Crenarchaeota	Thermofilum sp. NZ13	GCA_002855745.1	1.88142	56.7	Hot-spring	Heterotrophic	Yes
TACK	Archaea;TACK group;Crenarchaeota	Desulfurococcus amylolyticus DSM 16532	GCA_000231015.3	1.38412	44.8	Hot-spring	Methylotrophic	Yes
TACK	Archaea;TACK group;Crenarchaeota	Infirmifilum uzonense 1807-2	GCA_000993805.1	1.61199	47.9	Hot-spring	Heterotrophic	No
TACK	Archaea;TACK group;Crenarchaeota	Desulfurococcales archaeon ex4484_58	GCA_002254665.1	1.43203	34.4	Hydrothermal vent	Methylotrophic	Yes
TACK	Archaea;TACK group;Crenarchaeota	Fervidicoccus sp. ARK-14	GCA_002899805.1	1.45685	43.8	Hot-spring	Heterotrophic	Yes
TACK	Archaea;TACK group;Crenarchaeota	Acidianus infernus DSM 3191	GCA_009729545.1	2.22241	34.4	Terrestrial	Heterotrophic	No
TACK	Archaea;TACK group;Crenarchaeota	Caldisphaeraceae archaeon S016_56_esom	GCA_015522625.1	1.33955	40.9	Hydrothermal vent	Heterotrophic	No
TACK	Archaea;TACK group;Crenarchaeota	Infirmifilum lucidum 3507LT	GCA_014876775.1	1.62585	53.9	Hot-spring	Heterotrophic	No
TACK	Archaea;TACK group;Crenarchaeota	Saccharolobus shibatae B12	GCA_019175345.1	2.91688	35.4026	Hot-spring	Heterotrophic	No
TACK	Archaea;TACK group;Crenarchaeota	Sulfolobales archaeon HS-7	GCA_019704295.1	2.15118	39.6	Hot-spring	Heterotrophic	No
TACK	Archaea;TACK group;Crenarchaeota	Thermofilum adortum 1910b	GCA_000446015.1	1.75026	46.5	Terrestrial	Heterotrophic	Yes
TACK	Archaea;TACK group;Crenarchaeota	Sulfuracidifex metallicus JCM 9184	GCA_001316045.1	2.21463	38.6	Host-associated	Heterotrophic	No
TACK	Archaea;TACK group;Crenarchaeota	Aeropyrum camini JCM 12091	GCA_001316065.1	1.59105	56.7	Host-associated	Heterotrophic	Yes
TACK	Archaea;TACK group;Crenarchaeota	Thermogladius sp. 2016_B02_sed_C_4	GCA_022759365.1	1.14775	51.9	Hydrothermal vent	Heterotrophic	No
TACK	Archaea;TACK group;Crenarchaeota	Fervidicoccus fontis 3639Fd	GCA_015209645.1	1.28417	37.4	Hot-spring	Heterotrophic	Yes
TACK	Archaea;TACK group;Crenarchaeota	Acidianus hospitalis SCGC AC-742_N10	GCA_003086435.1	1.58174	34	Hot-spring	Heterotrophic	No
TACK	Archaea;TACK group;Crenarchaeota	Desulfurococcus mucosus DSM 2161	GCA_001006085.1	1.19814	53	Terrestrial	Methylotrophic	Yes
TACK	Archaea;TACK group;Crenarchaeota	Thermosphaera aggregans 3507	GCA_014962245.1	1.30511	47.6	Hot-spring	Heterotrophic	Yes
TACK	Archaea;TACK group;Crenarchaeota	Acidilobus sp. CP.2016.15m.Bin.2	GCA_022015155.1	1.25294	58.9	Hot-spring	Heterotrophic	No
TACK	Archaea;TACK group;Crenarchaeota	Sulfolobus islandicus Y.G.57.14	GCA_000022465.1	2.70206	35.4	Hot-spring	Heterotrophic	No
TACK	Archaea;TACK group;Crenarchaeota	Pyrodictiaceae archaeon S146_132_esom	GCA_015520245.1	1.08176	68.4	Hydrothermal vent	Heterotrophic	No
TACK	Archaea;TACK group;Crenarchaeota	Vulcanisaeta sp. UBA163	GCA_002496475.1	1.60163	44.3	Hot-spring	Heterotrophic	No
TACK	Archaea;TACK group;Crenarchaeota	Sulfolobus sp. E1	GCA_007050255.1	2.40635	34.8	Terrestrial	Heterotrophic	No
TACK	Archaea;TACK group;Crenarchaeota	Thermofilum sp. EvPrim.Bin8	GCA_009903875.1	1.60394	46.4	Hot-spring	Heterotrophic	Yes
TACK	Archaea;TACK group;Crenarchaeota	Pyrodictiaceae archaeon S139_104	GCA_015522295.1	1.23461	39	Hydrothermal vent	Heterotrophic	Yes
TACK	Archaea;TACK group;Crenarchaeota	Thermoprotei archaeon B15_G2	GCA_003650815.1	1.99076	40.2	Hydrothermal vent	Heterotrophic	Yes
TACK	Archaea;TACK group;Crenarchaeota	Desulfurococcaceae archaeon Bin S29	GCA_020833325.1	1.45108	47.8	Hot-spring	Methylotrophic	No
TACK	Archaea;TACK group;Crenarchaeota	Thermoprotei archaeon HyVt-129	GCA_011043415.1	1.23857	37.2	Marine	Heterotrophic	No
TACK	Archaea;TACK group;Crenarchaeota	Crerchaeota archaeon L_MetaBat.44	GCA_013153145.1	1.1947	58.4	Hydrothermal vent	Hydrogenotrophic	Yes
TACK	Archaea;TACK group;Crenarchaeota	Vulcanisaeta sp. CP.2020.15m.Bin.2	GCA_022014895.1	1.53744	46	Hot-spring	Heterotrophic	No
TACK	Archaea;TACK group;Crenarchaeota	Thermoprotei archaeon B82_G16	GCA_003661775.1	1.1317	46.3	Hydrothermal vent	Heterotrophic	No
TACK	Archaea;TACK group;Crenarchaeota	Vulcanisaeta sp. MG_3	GCA_001516765.1	1.05403	45.7	Hot-spring	Heterotrophic	No
TACK	Archaea;TACK group;Crenarchaeota	Crerchaeota archaeon L_MaxBin.038	GCA_013154355.1	1.39388	38.7	Hydrothermal vent	Hydrogenotrophic	Yes
TACK	Archaea;TACK group;Crenarchaeota	Desulfurococcales archaeon S143_108	GCA_015521175.1	1.27392	53.7	Hydrothermal vent	Methylotrophic	Yes
TACK	Archaea;TACK group;Crenarchaeota	Thermoprotei archaeon B8_G1	GCA_003650665.1	1.50691	39.1	Hydrothermal vent	Heterotrophic	No
TACK	Archaea;TACK group;Thaumarchaeota	Cerchaeum symbiosum A	GCA_000200715.1	2.04509	57.4	Marine	Heterotrophic	No
TACK	Archaea;TACK group;Thaumarchaeota	Nitrosopumilus maritimus SCM1	GCA_000018465.1	1.64526	34.2	Hypersaline environments	Heterotrophic	No
TACK	Archaea;TACK group;Thaumarchaeota	Candidatus Nitrosopumilus salaria BD31	GCA_000242875.3	1.57296	33.8	Freshwater	Heterotrophic	No
TACK	Archaea;TACK group;Thaumarchaeota	Nitrosarchaeum koreense MY1	GCA_000220175.2	1.6077	32.7	Terrestrial	Heterotrophic	No
TACK	Archaea;TACK group;Thaumarchaeota	Nitrososphaera viennensis EN76	GCA_000698785.1	2.52794	52.7	Terrestrial	Heterotrophic	No
TACK	Archaea;TACK group;Thaumarchaeota	Candidatus Nitrososphaera gargensis Ga9.2	GCA_000303155.1	2.83387	48.3	Marine	Heterotrophic	No
TACK	Archaea;TACK group;Thaumarchaeota	Candidatus Caldarchaeum subterraneum	GCA_000270325.1	1.68094	51.6	Host-associated	Methylotrophic	No
TACK	Archaea;TACK group;Thaumarchaeota	Nitrosopumilus sp. K4	GCA_018128925.1	1.64591	34.9	Marine	Heterotrophic	No
TACK	Archaea;TACK group;Thaumarchaeota	Candidatus Nitrosopumilus sediminis AR2	GCA_000299395.1	1.69091	33.6	Marine	Heterotrophic	No
TACK	Archaea;TACK group;Thaumarchaeota	Thaumarchaeota archaeon JGI OTU-1	GCA_000494145.1	1.18034	61.4	Hot-spring	Heterotrophic	No
TACK	Archaea;TACK group;Thaumarchaeota	Thaumarchaeota archaeon JGI OTU-3	GCA_000494185.1	0.688171	54.9	Hot-spring	Heterotrophic	No
TACK	Archaea;TACK group;Thaumarchaeota	Aigarchaeota archaeon JGI 0000106-J15	GCA_000405685.1	1.08532	37.9	Hot-spring	Heterotrophic	No
TACK	Archaea;TACK group;Thaumarchaeota	Aigarchaeota archaeon SCGC AAA471-F17	GCA_000405905.1	0.741841	62.1	Marine	Heterotrophic	No
TACK	Archaea;TACK group;Thaumarchaeota	Candidatus Nitrosotenuis chungbukensis MY2	GCA_000685395.1	1.76297	41.8	Terrestrial	Heterotrophic	No
TACK	Archaea;TACK group;Thaumarchaeota	Candidatus Nitrosopumilus koreensis AR1	GCA_000299365.1	1.63996	34.2	Marine	Heterotrophic	No
TACK	Archaea;TACK group;Thaumarchaeota	Marine Group I thaumarchaeote SCGC AAA799-N04	GCA_000722915.1	1.29672	34.2	Marine	Unknown	No
TACK	Archaea;TACK group;Thaumarchaeota	Candidatus Nitrosotenuis uzonensis N4	GCA_000723185.1	1.63613	42.2	Hot-spring	Heterotrophic	No
TACK	Archaea;TACK group;Thaumarchaeota	Marine Group I thaumarchaeote SCGC AAA799-E16	GCA_000724145.1	1.41532	34.2	Marine	Unknown	No
TACK	Archaea;TACK group;Thaumarchaeota	Candidatus Nitrososphaera evergladensis SR1	GCA_000730285.1	2.95437	50.1	Terrestrial	Heterotrophic	No
TACK	Archaea;TACK group;Thaumarchaeota	Marine Group I thaumarchaeote SCGC AAA799-B03	GCA_000746785.1	1.00395	33.7	Marine	Unknown	No
TACK	Archaea;TACK group;Thaumarchaeota	Marine Group I thaumarchaeote SCGC AAA799-D11	GCA_000746765.1	1.36064	34.3	Marine	Unknown	No
TACK	Archaea;TACK group;Thaumarchaeota	Marine Group I thaumarchaeote SCGC AAA799-O18	GCA_000746705.1	0.522768	34.7	Marine	Unknown	No
TACK	Archaea;TACK group;Thaumarchaeota	Candidatus Nitrosocosmicus oleophilus MY3	GCA_000802205.2	3.43071	34.1	Terrestrial	Heterotrophic	No
TACK	Archaea;TACK group;Thaumarchaeota	Candidatus Nitrosopelagicus brevis CN25	GCA_000812185.1	1.23213	33.2	Marine	Heterotrophic	No
TACK	Archaea;TACK group;Thaumarchaeota	Candidatus Nitrosotenuis cloacae SAT1	GCA_000955905.3	1.62016	41	Freshwater	Heterotrophic	No
TACK	Archaea;TACK group;Thaumarchaeota	Thaumarchaeota archaeon CSP1-1	GCA_001443365.1	1.35843	34.4	Marine	Heterotrophic	No
TACK	Archaea;TACK group;Thaumarchaeota	Thaumarchaeota archaeon casp-thauma1	GCA_001510225.1	1.041	30.3	Marine	Heterotrophic	No
TACK	Archaea;TACK group;Thaumarchaeota	Thaumarchaeota archaeon casp-thauma3	GCA_001510275.1	1.22116	32.8	Marine	Heterotrophic	No
TACK	Archaea;TACK group;Thaumarchaeota	Thaumarchaeota archaeon casp-thauma4	GCA_001510295.1	0.661324	32.5	Marine	Heterotrophic	No
TACK	Archaea;TACK group;Thaumarchaeota	Nitrosopumilus piranensis D3C	GCA_000875775.1	1.71308	33.8	Marine	Heterotrophic	No
TACK	Archaea;TACK group;Thaumarchaeota	Nitrosopumilus adriaticus NF5	GCA_000956175.1	1.80309	33.4	Marine	Heterotrophic	No
TACK	Archaea;TACK group;Thaumarchaeota	Thaumarchaeota archaeon RBG_16_49_8	GCA_001830115.1	1.38893	47	Hot-spring	Heterotrophic	No
TACK	Archaea;TACK group;Thaumarchaeota	Candidatus Nitrosocosmicus sp. SS	GCA_008389435.1	3.2245	33.4	Terrestrial	Heterotrophic	No
TACK	Archaea;TACK group;Thaumarchaeota	Thaumarchaeota archaeon 13_1_40CM_38_12	GCA_001917505.1	1.20857	37.7	Terrestrial	Heterotrophic	No
TACK	Archaea;TACK group;Thaumarchaeota	Thaumarchaeota archaeon 13_1_40CM_4_48_7	GCA_001917965.1	1.17144	48.5	Terrestrial	Heterotrophic	No
TACK	Archaea;TACK group;Thaumarchaeota	Thaumarchaeota archaeon 13_1_40CM_4_38_7	GCA_001917995.1	1.38058	38.2	Terrestrial	Heterotrophic	No
TACK	Archaea;TACK group;Thaumarchaeota	Thaumarchaeota archaeon 13_1_40CM_3_38_6	GCA_001918475.1	1.45103	37.9	Terrestrial	Heterotrophic	No
TACK	Archaea;TACK group;Thaumarchaeota	Thaumarchaeota archaeon 13_1_40CM_2_39_13_1	GCA_001918995.1	0.548217	39	Terrestrial	Heterotrophic	No
TACK	Archaea;TACK group;Thaumarchaeota	Nitrososphaera sp. AFS	GCA_009898475.1	2.34426	38.9	Terrestrial	Heterotrophic	No
TACK	Archaea;TACK group;Thaumarchaeota	Thaumarchaeota archaeon 13_1_20CM_2_39_20	GCA_001920395.1	1.0555	39.1	Terrestrial	Heterotrophic	No
TACK	Archaea;TACK group;Thaumarchaeota	Candidatus Nitrosocosmicus hydrocola G61	GCA_001870125.1	2.98978	33.9	Terrestrial	Heterotrophic	No
TACK	Archaea;TACK group;Thaumarchaeota	Candidatus Nitrosomarinus catali SPOT01	GCA_002156965.1	1.36008	31.4	Host-associated	Heterotrophic	No
TACK	Archaea;TACK group;Thaumarchaeota	Candidatus Nitrosotalea devaterra	GCA_900065925.1	1.8053	37.1	Terrestrial	Heterotrophic	No
TACK	Archaea;TACK group;Thaumarchaeota	Thaumarchaeota archaeon ex4484_121	GCA_002255105.1	0.871166	51.5	Hydrothermal vent	Heterotrophic	No
TACK	Archaea;TACK group;Thaumarchaeota	Thaumarchaeota archaeon ILS 100	GCA_009889515.1	2.11276	52.3	Hot-spring	Heterotrophic	No
TACK	Archaea;TACK group;Thaumarchaeota	Nitrosopumilales archaeon AM_0615	GCA_900299125.1	1.55678	36.4	Freshwater	Heterotrophic	No
TACK	Archaea;TACK group;Thaumarchaeota	Nitrososphaerales archaeon UBA213	GCA_002494485.1	1.23505	34	Marine	Heterotrophic	No
TACK	Archaea;TACK group;Thaumarchaeota	Thaumarchaeota archaeon UBA57	GCA_002494565.1	0.613362	33.1	Hydrothermal vent	Heterotrophic	No
TACK	Archaea;TACK group;Thaumarchaeota	Thaumarchaeota archaeon UBA183	GCA_002495205.1	0.80833	61.3	Marine	Heterotrophic	No
TACK	Archaea;TACK group;Thaumarchaeota	Thaumarchaeota archaeon UBA141	GCA_002495315.1	1.68888	45.7	Marine	Heterotrophic	No
TACK	Archaea;TACK group;Thaumarchaeota	Thaumarchaeota archaeon UBA223	GCA_002495905.1	0.852867	31.7	Marine	Heterotrophic	No
TACK	Archaea;TACK group;Thaumarchaeota	Thaumarchaeota archaeon UBA164	GCA_002499005.1	1.18752	49	Hot-spring	Heterotrophic	No
TACK	Archaea;TACK group;Thaumarchaeota	Nitrosopumilales archaeon UBA218	GCA_002499525.1	1.01147	36.9	Bioreactor	Heterotrophic	No
TACK	Archaea;TACK group;Thaumarchaeota	Thaumarchaeota archaeon UBA539	GCA_002505305.1	0.766188	30.9	Marine	Heterotrophic	No
TACK	Archaea;TACK group;Thaumarchaeota	Thaumarchaeota archaeon UBA201	GCA_002508305.1	0.832406	31.5	Marine	Heterotrophic	No
TACK	Archaea;TACK group;Thaumarchaeota	Nitrosopumilales archaeon UBA459	GCA_002498045.1	0.92068	35.2	Freshwater	Heterotrophic	No
TACK	Archaea;TACK group;Thaumarchaeota	Nitrosopumilales archaeon UBA219	GCA_002498105.1	0.985626	35.7	Marine	Heterotrophic	No
TACK	Archaea;TACK group;Thaumarchaeota	Nitrosarchaeum sp. AC2	GCA_013407385.1	1.72073	32.8	Terrestrial	Heterotrophic	No
TACK	Archaea;TACK group;Thaumarchaeota	Nitrosopumilales archaeon CG11_big_fil_rev_8_21_14_0_20_33_24	GCA_002762965.1	1.2025	33	Freshwater	Heterotrophic	No
TACK	Archaea;TACK group;Thaumarchaeota	Nitrosopumilales archaeon CG15_BIG_FIL_POST_REV_8_21_14_020_37_12	GCA_002781805.1	1.01975	36.5	Freshwater	Heterotrophic	No
TACK	Archaea;TACK group;Thaumarchaeota	Nitrosopumilales archaeon CG15_BIG_FIL_POST_REV_8_21_14_020_33_23	GCA_002783425.1	1.09129	33.1	Freshwater	Heterotrophic	No
TACK	Archaea;TACK group;Thaumarchaeota	Nitrosopumilales archaeon CG_4_10_14_0_8_um_filter_34_8	GCA_002784675.1	1.64555	33.1	Freshwater	Heterotrophic	No
TACK	Archaea;TACK group;Thaumarchaeota	Nitrosopumilales archaeon CG_4_9_14_0_2_um_filter_34_16	GCA_002788515.1	1.37449	33.7	Freshwater	Heterotrophic	No
TACK	Archaea;TACK group;Thaumarchaeota	Nitrosopumilales archaeon CG_4_9_14_0_8_um_filter_34_10	GCA_002789395.1	1.6366	33	Freshwater	Heterotrophic	No
TACK	Archaea;TACK group;Thaumarchaeota	Candidatus Nitrosocaldus sp. Tumba.bins.72	GCA_011058825.1	1.57346	41.6	Hot-spring	Heterotrophic	No
TACK	Archaea;TACK group;Thaumarchaeota	Aigarchaeota archaeon NZ13_MG1	GCA_003056285.1	1.53639	51.3	Hot-spring	Heterotrophic	No
TACK	Archaea;TACK group;Thaumarchaeota	Nitrosopumilaceae archaeon 277c_19	GCA_021296145.1	2.28187	33.4	Marine	Heterotrophic	No
TACK	Archaea;TACK group;Thaumarchaeota	Candidatus Nitrosotenuis aquarius AQ6F	GCA_002787055.1	1.69721	42.2	Freshwater	Heterotrophic	No
TACK	Archaea;TACK group;Thaumarchaeota	Candidatus Nitrosomarinus sp. GoM_MAG2	GCA_003702465.1	1.12783	30.9	Marine	Heterotrophic	No
TACK	Archaea;TACK group;Thaumarchaeota	Thaumarchaeota archaeon S15	GCA_003724175.1	1.22612	65.5	Marine	Heterotrophic	No
TACK	Archaea;TACK group;Thaumarchaeota	Thaumarchaeota archaeon S14	GCA_003724215.1	1.18161	67	Marine	Heterotrophic	No
TACK	Archaea;TACK group;Thaumarchaeota	Thaumarchaeota archaeon S13	GCA_003724275.1	1.37007	66.6	Marine	Heterotrophic	No
TACK	Archaea;TACK group;Thaumarchaeota	Candidatus Nitrosotalea okcheonensis NCS1	GCA_900177045.1	1.97259	37.5	Terrestrial	Heterotrophic	No
TACK	Archaea;TACK group;Thaumarchaeota	Candidatus Nitrosotalea sinensis NSIN	GCA_900143675.1	1.59805	37.4	Terrestrial	Heterotrophic	No
TACK	Archaea;TACK group;Thaumarchaeota	Candidatus Nitrosotalea bavarica SBT1	GCA_900167955.1	1.55316	36	Terrestrial	Heterotrophic	No
TACK	Archaea;TACK group;Thaumarchaeota	Candidatus Nitrosocosmicus franklandus NFRAN1	GCA_900696045.1	2.83645	34.1	Terrestrial	Heterotrophic	No
TACK	Archaea;TACK group;Thaumarchaeota	Cerchaeum sp. SB0675_bin_21	GCA_009843815.1	1.6103	45	Marine	Heterotrophic	No
TACK	Archaea;TACK group;Thaumarchaeota	Candidatus Nitrosocosmicus arcticus Kfb	GCA_007826885.1	2.64486	34	Terrestrial	Heterotrophic	No
TACK	Archaea;TACK group;Thaumarchaeota	Nitrososphaeraceae archaeon Bin.034_Pasture	GCA_024274735.1	1.18037	40.5	Terrestrial	Heterotrophic	No
TACK	Archaea;TACK group;Thaumarchaeota	uncultured marine group I thaumarchaeote AG-447-C19	GCA_902592435.1	1.09606	33.3	Marine	Unknown	No
TACK	Archaea;TACK group;Thaumarchaeota	Nitrososphaeria archaeon CS2-C027	GCA_011773125.1	0.984039	34.8	Marine	Heterotrophic	No
TACK	Archaea;TACK group;Thaumarchaeota	Nitrososphaerales archaeon ALOHA_A2.5_78	GCA_022451545.1	0.973331	33.2	Marine	Heterotrophic	No
TACK	Archaea;TACK group;Thaumarchaeota	Marine Group I thaumarchaeote L15a	GCA_013390475.1	1.52269	33.3	Marine	Unknown	No
TACK	Archaea;TACK group;Thaumarchaeota	Aigarchaeota archaeon G4-A8	GCA_021323375.2	1.27797	52	Hot-spring	Heterotrophic	No
TACK	Archaea;TACK group;Thaumarchaeota	Conexivisphaera calida S-02	GCA_013340765.1	1.5939	62.1	Hot-spring	Heterotrophic	No
TACK	Archaea;TACK group;Thaumarchaeota	Nitrosopumilus cobalaminigenes HCA1	GCA_013407145.1	1.56336	33	Marine	Heterotrophic	No
TACK	Archaea;TACK group;Thaumarchaeota	Nitrosopumilus oxyclie HCE1	GCA_013407165.1	1.58511	33.1	Marine	Heterotrophic	No
TACK	Archaea;TACK group;Thaumarchaeota	Nitrosopumilus ureiphilus PS0	GCA_013407185.1	2.17142	33.4	Marine	Heterotrophic	No
TACK	Archaea;TACK group;Thaumarchaeota	Nitrososphaerales archaeon TH5894	GCA_014523485.1	2.35631	28.9	Freshwater	Heterotrophic	No
TACK	Archaea;TACK group;Thaumarchaeota	Nitrososphaerales archaeon TH1920	GCA_014523495.1	1.67563	34.2	Freshwater	Heterotrophic	No
TACK	Archaea;TACK group;Thaumarchaeota	Nitrososphaerales archaeon TH5888	GCA_014523595.1	1.19871	35.4	Freshwater	Heterotrophic	No
TACK	Archaea;TACK group;Thaumarchaeota	Nitrososphaerales archaeon TH5896	GCA_014523625.1	2.73803	38.9	Freshwater	Heterotrophic	No
TACK	Archaea;TACK group;Thaumarchaeota	Nitrososphaerales archaeon TH526	GCA_014523665.1	4.89599	38.8	Freshwater	Heterotrophic	No
TACK	Archaea;TACK group;Thaumarchaeota	Nitrososphaerales archaeon TH5893	GCA_014523685.1	1.88319	38.2	Freshwater	Heterotrophic	No
TACK	Archaea;TACK group;Thaumarchaeota	Nitrosopumilus zosterae NM25	GCA_003175215.1	1.75781	33.8	Marine	Heterotrophic	No
TACK	Archaea;TACK group;Thaumarchaeota	Candidatus Nitrosothermus koennekii QQ.bins.88	GCA_013538715.1	1.45829	31.9	Hot-spring	Heterotrophic	No
TACK	Archaea;TACK group;Thaumarchaeota	Candidatus Nitrosocaldus tengchongensis QQ.bins.115137	GCA_013538675.1	1.24049	42.7	Hot-spring	Heterotrophic	No
TACK	Archaea;TACK group;Thaumarchaeota	Candidatus Nitrosocaldus schleperae JZ-1.bins.77	GCA_013538805.1	1.45427	42	Hot-spring	Heterotrophic	No
TACK	Archaea;TACK group;Thaumarchaeota	Candidatus Nitrosopumilus limneticus AOA-LC4	GCA_022117465.1	1.18954	30.4	Freshwater	Heterotrophic	No
TACK	Archaea;TACK group;Thaumarchaeota	Candidatus Nitrosopolaris wilkensis RRmetagenome_bin19	GCA_003176995.1	3.96945	38.9	Terrestrial	Heterotrophic	No
TACK	Archaea;TACK group;Thaumarchaeota	Candidatus Nitrosopolaris nuvutensis UBA536	GCA_002496625.1	0.940486	40.6	Terrestrial	Heterotrophic	No
TACK	Archaea;TACK group;Thaumarchaeota	Candidatus Methylarchaceae archaeon HK02M2	GCA_024256165.1	1.33904	36.6	Terrestrial	Methylotrophic	No
TACK	Archaea;TACK group;Thaumarchaeota	Candidatus Methylarchaceae archaeon HK02M1	GCA_024256185.1	1.35995	40.8	Terrestrial	Methylotrophic	No
TACK	Archaea;TACK group;Thaumarchaeota	Candidatus Methylarchaceae archaeon HK01B	GCA_024256205.1	1.05917	41.1	Terrestrial	Methylotrophic	No
TACK	Archaea;TACK group;Thaumarchaeota	Candidatus Methylarchaceae archaeon HK01M	GCA_024256245.1	1.3631	40.7	Terrestrial	Methylotrophic	No
TACK	Archaea;TACK group;Thaumarchaeota	Candidatus Benthortus lauensis T2_175	GCA_021650775.1	1.47012	54.8	Hypersaline environments	Unknown	No
TACK	Archaea;TACK group;Thaumarchaeota	Candidatus Nitrosopolaris nuvutensis UBA347	GCA_002495965.1	0.832637	40.1	Terrestrial	Heterotrophic	No
TACK	Archaea;TACK group;Thaumarchaeota	Candidatus Nitrosocaldus schleperae QQ.bins.97	GCA_013538705.1	1.45234	41.9	Hot-spring	Heterotrophic	No
TACK	Archaea;TACK group;Thaumarchaeota	Candidatus Nitrosocaldus tengchongensis SRBZ.bins.174	GCA_013538755.1	1.09495	42.5	Hot-spring	Heterotrophic	No
TACK	Archaea;TACK group;Thaumarchaeota	Candidatus Nitrosothermus koennekii JZ-2bins.172	GCA_013538795.1	1.58767	32.2	Hot-spring	Heterotrophic	No
TACK	Archaea;TACK group;Thaumarchaeota	Aigarchaeota archaeon Jz_11-27	GCA_021864495.1	1.51177	37.5	Hot-spring	Heterotrophic	No
TACK	Archaea;TACK group;Thaumarchaeota	Nitrososphaeria archaeon WBC_A_1B_227	GCA_010028385.1	1.63622	40	Freshwater	Heterotrophic	No
TACK	Archaea;TACK group;Thaumarchaeota	uncultured marine group I thaumarchaeote AG-439-E16	GCA_902588995.1	0.826747	33.3	Marine	Unknown	No
TACK	Archaea;TACK group;Thaumarchaeota	Nitrososphaeraceae archaeon Centralia_MAG_167	GCA_021325295.1	2.69182	44.3	Terrestrial	Heterotrophic	No
TACK	Archaea;TACK group;Thaumarchaeota	Cerchaeum sp. MEX2-MAG13	GCA_020027325.1	1.24558	54.7	Cold-spring	Heterotrophic	No
TACK	Archaea;TACK group;Thaumarchaeota	Candidatus Nitrosotalea sp. FS	GCA_011319475.1	1.82454	38.8	Terrestrial	Heterotrophic	No
TACK	Archaea;TACK group;Thaumarchaeota	Nitrosarchaeum sp. BD3	GCA_003569705.1	1.46251	33	Freshwater	Heterotrophic	No
TACK	Archaea;TACK group;Thaumarchaeota	Nitrosopumilales archaeon NPMR_NP_iota_1	GCA_016838825.1	1.1219	35.8	Marine	Heterotrophic	No
TACK	Archaea;TACK group;Thaumarchaeota	Thaumarchaeota archaeon DRTY-7.bins.137	GCA_023252755.1	1.28315	45.1	Hot-spring	Heterotrophic	No
TACK	Archaea;TACK group;Thaumarchaeota	Candidatus Nitrosomarinus catali SFB27	GCA_021268345.1	1.21821	31.4	Marine	Heterotrophic	No
TACK	Archaea;TACK group;Thaumarchaeota	Candidatus Nitrosopelagicus sp. ALOHA_A2.0_36	GCA_022450565.1	1.09875	33.7	Marine	Heterotrophic	No
TACK	Archaea;TACK group;Thaumarchaeota	Candidatus Nitrosotenuis uzonensis Candidatus Nitrosotenuis uzonensis 5A	GCA_905220655.1	1.81486	41.9	Hot-spring	Heterotrophic	No
TACK	Archaea;TACK group;Thaumarchaeota	Candidatus Nitrosopumilus sp. SW	GCA_006740685.1	1.49962	33.8	Marine	Heterotrophic	No
TACK	Archaea;TACK group;Thaumarchaeota	Candidatus Caldarchaeum subterraneum SZUA-1515	GCA_015661775.1	1.48753	48.5	Hydrothermal vent	Methylotrophic	No
TACK	Archaea;TACK group;Thaumarchaeota	Candidatus Nitrosarchaeum limnium SFB1	GCA_000204585.1	1.77272	32.6008	Hypersaline environments	Heterotrophic	No
TACK	Archaea;TACK group;Thaumarchaeota	Nitrosopumilus sp. b2	GCA_014078535.1	1.61756	33.8	Marine	Heterotrophic	No
TACK	Archaea;TACK group;Thaumarchaeota	Candidatus Nitrosopelagicus brevis MTA6	GCA_012928565.1	1.07498	33.4	Marine	Heterotrophic	No
TACK	Archaea;TACK group;Thaumarchaeota	Candidatus Nitrosopelagicus sp. ALOHA_A2.0_35	GCA_022450745.1	1.05735	33.5	Marine	Heterotrophic	No
TACK	Archaea;TACK group;Thaumarchaeota	uncultured Candidatus Nitrosocosmicus sp. Candidatus Nitrosocosmicus sp. RBC071	GCA_902826075.1	2.59472	33.8	Freshwater	Unknown	No
TACK	Archaea;TACK group;Thaumarchaeota	Nitrosarchaeum sp. LakeFargette_0920_ALND_MAG_33_41	GCA_021414365.1	1.87506	33.1	Freshwater	Heterotrophic	No
TACK	Archaea;TACK group;Thaumarchaeota	Candidatus Nitrosotalea sp. nzgw10	GCA_023252235.1	0.713357	36	Freshwater	Heterotrophic	No
TACK	Archaea;TACK group;Thaumarchaeota	Nitrosopumilaceae archaeon p16x60bins.31	GCA_022823825.1	1.6966	59.8	Host-associated	Heterotrophic	No
TACK	Archaea;TACK group;Thaumarchaeota	Nitrososphaeraceae archaeon Dino_bin45	GCA_009377575.1	3.89007	38.7	Host-associated	Heterotrophic	No
TACK	Archaea;TACK group;Thaumarchaeota	uncultured marine group I thaumarchaeote AG-365-G13	GCA_902552015.1	0.839885	33.6	Marine	Unknown	No
TACK	Archaea;TACK group;Thaumarchaeota	Nitrososphaeria archaeon WBC_8_2A_255	GCA_010028495.1	1.63318	40.1	Freshwater	Heterotrophic	No
TACK	Archaea;TACK group;Thaumarchaeota	Nitrososphaerales archaeon KMA_Bin22	GCA_023256355.1	1.19479	39.2	Hot-spring	Heterotrophic	No
TACK	Archaea;TACK group;Thaumarchaeota	Marine Group I thaumarchaeote L14	GCA_013390485.1	1.20287	33.3	Marine	Unknown	No
TACK	Archaea;TACK group;Thaumarchaeota	Candidatus Nitrosothermus koennekii J079	GCA_003695185.1	1.11174	33.1	Hot-spring	Heterotrophic	No
TACK	Archaea;TACK group;Thaumarchaeota	Candidatus Nitrosocaldus schleperae JZ-3.bins.102	GCA_013538695.1	1.45303	41.9	Hot-spring	Heterotrophic	No
TACK	Archaea;TACK group;Thaumarchaeota	Candidatus Nitrosopolaris nuvutensis UBA466	GCA_002498345.1	3.14496	38.2	Terrestrial	Heterotrophic	No
TACK	Archaea;TACK group;Thaumarchaeota	Aigarchaeota archaeon S146_127	GCA_015520375.1	1.14822	54.5	Hydrothermal vent	Heterotrophic	No
TACK	Archaea;TACK group;Thaumarchaeota	Marine Group I thaumarchaeote T3L1	GCA_013390865.1	1.26801	33.2	Marine	Unknown	No
TACK	Archaea;TACK group;Thaumarchaeota	Nitrososphaerales archaeon L.E.AR.22	GCA_013388925.1	1.28293	45	Hot-spring	Heterotrophic	No
TACK	Archaea;TACK group;Thaumarchaeota	Nitrososphaeria archaeon WBC_5_3A_170	GCA_010030505.1	1.68093	39.9	Freshwater	Heterotrophic	Yes
TACK	Archaea;TACK group;Thaumarchaeota	uncultured marine group I thaumarchaeote AG-414-B09	GCA_902567315.1	0.948518	33.5	Marine	Unknown	No
TACK	Archaea;TACK group;Thaumarchaeota	Nitrososphaeraceae archaeon LB3_1	GCA_016782225.1	2.62286	34.5	Terrestrial	Heterotrophic	No
TACK	Archaea;TACK group;Thaumarchaeota	Cerchaeum sp. SB0663_bin_5	GCA_009839185.1	1.50588	45.5	Marine	Heterotrophic	No
TACK	Archaea;TACK group;Thaumarchaeota	Candidatus Nitrosotalea sp. nzgw12	GCA_023251795.1	1.70892	37.6	Freshwater	Heterotrophic	No
TACK	Archaea;TACK group;Thaumarchaeota	Candidatus Nitrosotenuis sp. S243	GCA_020216645.1	0.837479	41.9	Hot-spring	Heterotrophic	No
TACK	Archaea;TACK group;Thaumarchaeota	Nitrosarchaeum sp. Baikal-G1	GCA_002737445.1	1.19376	31	Freshwater	Heterotrophic	No
TACK	Archaea;TACK group;Thaumarchaeota	Nitrosopumilales archaeon PowLak16_MAG10	GCA_007280335.1	1.29637	35.5	Freshwater	Heterotrophic	No
TACK	Archaea;TACK group;Thaumarchaeota	Thaumarchaeota archaeon GMQP.bins.52	GCA_023268295.1	1.23859	45	Hot-spring	Heterotrophic	No
TACK	Archaea;TACK group;Thaumarchaeota	Nitrososphaera sp. UBA210	GCA_002494895.1	1.5929	49.7	Host-associated	Heterotrophic	No
TACK	Archaea;TACK group;Thaumarchaeota	Candidatus Nitrosocosmicus sp. Dino_bin19	GCA_009379865.1	3.06028	33.5	Host-associated	Heterotrophic	No
TACK	Archaea;TACK group;Thaumarchaeota	Nitrosopelagicus sp. REDSEA-S31_B2	GCA_001627235.1	1.00913	34	Marine	Heterotrophic	No
TACK	Archaea;TACK group;Thaumarchaeota	Nitrosopumilus sp. b3	GCA_014078525.1	1.78907	33.4	Marine	Heterotrophic	No
TACK	Archaea;TACK group;Thaumarchaeota	Nitrosopelagicus sp. REDSEA-S43_B1	GCA_001627015.1	0.980468	33.9	Marine	Heterotrophic	No
TACK	Archaea;TACK group;Thaumarchaeota	Nitrosopumilales archaeon PowLak16_MAG28	GCA_007280465.1	0.916573	36.1	Freshwater	Heterotrophic	No
TACK	Archaea;TACK group;Thaumarchaeota	Nitrosarchaeum sp. nzgw8	GCA_023265135.1	1.81619	33.2	Freshwater	Heterotrophic	No
TACK	Archaea;TACK group;Thaumarchaeota	Candidatus Nitrosotenuis sp. nzgw11	GCA_023252015.1	1.2258	39.4	Freshwater	Heterotrophic	No
TACK	Archaea;TACK group;Thaumarchaeota	Candidatus Nitrosotalea sp. nzgw14	GCA_023251295.1	0.952912	35.4	Freshwater	Heterotrophic	No
TACK	Archaea;TACK group;Thaumarchaeota	Nitrosopumilaceae archaeon Ww602	GCA_024644385.1	1.55787	33.9	Freshwater	Heterotrophic	No
TACK	Archaea;TACK group;Thaumarchaeota	Cerchaeum sp. SB0661_bin_35	GCA_009841175.1	1.60047	46.4	Marine	Heterotrophic	No
TACK	Archaea;TACK group;Thaumarchaeota	Nitrososphaeraceae archaeon nzgw15	GCA_023251115.1	1.80037	35.9	Freshwater	Heterotrophic	No
TACK	Archaea;TACK group;Thaumarchaeota	uncultured marine group I thaumarchaeote AG-464-C10	GCA_902606965.1	0.73287	35.4	Marine	Unknown	No
TACK	Archaea;TACK group;Thaumarchaeota	Nitrososphaeria archaeon WBC_9_1A_223	GCA_010028465.1	1.61021	40.1	Freshwater	Heterotrophic	No
TACK	Archaea;TACK group;Thaumarchaeota	Nitrososphaerales archaeon KUA_Bin06	GCA_023269855.1	1.64221	38.6	Hot-spring	Heterotrophic	No
TACK	Archaea;TACK group;Thaumarchaeota	Marine Group I thaumarchaeote T1L9	GCA_013390855.1	1.1764	33.3	Marine	Unknown	No
TACK	Archaea;TACK group;Thaumarchaeota	Aigarchaeota archaeon S140_88	GCA_015522085.1	1.09963	52.4	Hydrothermal vent	Heterotrophic	No
TACK	Archaea;TACK group;Thaumarchaeota	Candidatus Nitrosopolaris nuvutensis UBA348	GCA_002501855.1	3.08138	38	Terrestrial	Heterotrophic	No
TACK	Archaea;TACK group;Thaumarchaeota	Candidatus Nitrosopolaris nuvutensis UBA272	GCA_002504425.1	2.95423	37.7	Terrestrial	Heterotrophic	No
TACK	Archaea;TACK group;Thaumarchaeota	Aigarchaeota archaeon S146_125	GCA_015520465.1	1.17603	46.2	Hydrothermal vent	Heterotrophic	No
TACK	Archaea;TACK group;Thaumarchaeota	Marine Group I thaumarchaeote G13	GCA_013390785.1	0.94932	35.2	Marine	Unknown	No
TACK	Archaea;TACK group;Thaumarchaeota	Nitrososphaerales archaeon KMA_Bin20	GCA_023256385.1	0.560281	59.6	Hot-spring	Heterotrophic	No
TACK	Archaea;TACK group;Thaumarchaeota	uncultured marine group I thaumarchaeote AG-439-M12	GCA_902590655.1	0.910982	35.5	Marine	Unknown	No
TACK	Archaea;TACK group;Thaumarchaeota	Nitrososphaeraceae archaeon LB2_1	GCA_016782145.1	2.41225	34.5	Terrestrial	Heterotrophic	No
TACK	Archaea;TACK group;Thaumarchaeota	Cerchaeum sp. SB0662_bin_33	GCA_009840065.1	1.57381	46.4	Marine	Heterotrophic	No
TACK	Archaea;TACK group;Thaumarchaeota	Nitrosopumilaceae archaeon LBMAG_Thaumarchaeota_hypo.bin1_Ca.Nitrosoarchaeum	GCA_014193235.1	1.34983	32.8	Freshwater	Heterotrophic	No
TACK	Archaea;TACK group;Thaumarchaeota	Candidatus Nitrosotenuis sp. UBA12255	GCA_013330645.1	0.922306	36.8	Freshwater	Heterotrophic	No
TACK	Archaea;TACK group;Thaumarchaeota	Nitrosarchaeum sp. MC17_S15_bin_49	GCA_013521055.1	1.22397	31.4	Freshwater	Heterotrophic	No
TACK	Archaea;TACK group;Thaumarchaeota	Nitrososphaera sp. UBA216	GCA_002495575.1	1.24448	48.7	Terrestrial	Heterotrophic	No
TACK	Archaea;TACK group;Thaumarchaeota	Nitrosopelagicus sp. REDSEA-S37_B6	GCA_001627095.1	0.870512	34	Marine	Heterotrophic	No
TACK	Archaea;TACK group;Thaumarchaeota	Nitrosopumilus sp. Nsub	GCA_001541925.1	1.38362	31.4	Marine	Heterotrophic	No
TACK	Archaea;TACK group;Thaumarchaeota	Nitrosopumilales archaeon NPMR_NP_theta_1	GCA_016838845.1	1.52142	35	Marine	Heterotrophic	No
TACK	Archaea;TACK group;Thaumarchaeota	Nitrosarchaeum sp. SU08M_6M_MetaBAT2_048	GCA_016106165.1	1.25952	32.2	Freshwater	Heterotrophic	No
TACK	Archaea;TACK group;Thaumarchaeota	Candidatus Nitrosotenuis sp. UBA12288	GCA_013330565.1	0.959641	36.3	Freshwater	Heterotrophic	No
TACK	Archaea;TACK group;Thaumarchaeota	Nitrosopumilaceae archaeon F1-80-MAGs016	GCA_005798405.1	1.24707	33.4	Freshwater	Heterotrophic	No
TACK	Archaea;TACK group;Thaumarchaeota	Cerchaeum sp. SB0666_bin_15	GCA_009837245.1	1.45375	46.6	Marine	Heterotrophic	No
TACK	Archaea;TACK group;Thaumarchaeota	Nitrososphaeraceae archaeon CR_Sed_300A_bin.76	GCA_020029175.1	1.62129	34.1	Freshwater	Heterotrophic	No
TACK	Archaea;TACK group;Thaumarchaeota	uncultured marine group I thaumarchaeote AG-319-O22	GCA_902514275.1	0.88288	31	Marine	Unknown	No
TACK	Archaea;TACK group;Thaumarchaeota	Marine Group I thaumarchaeote T1L11	GCA_013390395.1	1.27334	33.2	Marine	Unknown	No
TACK	Archaea;TACK group;Thaumarchaeota	Nitrososphaerales archaeon KMA_Bin21	GCA_023256405.1	0.626496	48.6	Hot-spring	Heterotrophic	No
TACK	Archaea;TACK group;Thaumarchaeota	Nitrososphaeria archaeon Centralia_MAG_333	GCA_021324715.1	1.92661	35.5	Terrestrial	Heterotrophic	No
TACK	Archaea;TACK group;Thaumarchaeota	uncultured marine group I thaumarchaeote AG-439-O06	GCA_902591065.1	0.913814	33.4	Marine	Unknown	No
TACK	Archaea;TACK group;Thaumarchaeota	Candidatus Nitrosotalea sp. t2.109	GCA_023252345.1	1.17811	38.1	Terrestrial	Heterotrophic	No
TACK	Archaea;TACK group;Thaumarchaeota	Candidatus Nitrosotenuis sp. UBA9307	GCA_013329425.1	0.934909	35.9	Freshwater	Heterotrophic	No
TACK	Archaea;TACK group;Thaumarchaeota	Nitrosarchaeum sp. LakeFargette_0920_ALND_MAG_33_12	GCA_021414105.1	1.28809	33.1	Freshwater	Heterotrophic	No
TACK	Archaea;TACK group;Thaumarchaeota	Thaumarchaeota archaeon JZ-1.bins.42	GCA_023268155.1	1.69741	40.7	Hot-spring	Heterotrophic	No
TACK	Archaea;TACK group;Thaumarchaeota	Nitrososphaera sp. WS208	GCA_013114715.1	1.81537	48.2	Freshwater	Heterotrophic	No
TACK	Archaea;TACK group;Thaumarchaeota	Candidatus Nitrosopelagicus sp. SI034_bin2	GCA_018646225.1	0.8417	33.2	Marine	Heterotrophic	No
TACK	Archaea;TACK group;Thaumarchaeota	Nitrosopumilus sp. MH-Pat-all_metabat2_16	GCA_014075315.1	1.92221	36.9	Marine	Heterotrophic	Yes
TACK	Archaea;TACK group;Thaumarchaeota	Candidatus Nitrosopumilus sp. MTA1	GCA_012928605.1	1.28987	33.2	Marine	Heterotrophic	No
TACK	Archaea;TACK group;Thaumarchaeota	Nitrosopelagicus sp. REDSEA-S25_B3	GCA_001627075.1	0.892063	34.1	Marine	Heterotrophic	No
TACK	Archaea;TACK group;Thaumarchaeota	Nitrososphaera sp. UBA239	GCA_002495135.1	1.18092	48.3	Terrestrial	Heterotrophic	No
TACK	Archaea;TACK group;Thaumarchaeota	Thaumarchaeota archaeon GMQS.bins.10	GCA_023252615.1	1.23024	53.7	Hot-spring	Heterotrophic	No
TACK	Archaea;TACK group;Thaumarchaeota	Candidatus Nitrosotenuis sp. UBA10326	GCA_013331435.1	0.859987	36.9	Freshwater	Heterotrophic	No
TACK	Archaea;TACK group;Thaumarchaeota	Cerchaeum sp. SB0677_bin_16	GCA_009842575.1	1.53435	47.3	Marine	Heterotrophic	No
TACK	Archaea;TACK group;Thaumarchaeota	Nitrososphaeraceae archaeon CP_BM_ER_53	GCA_019246625.1	3.96134	35.8	Terrestrial	Heterotrophic	No
TACK	Archaea;TACK group;Thaumarchaeota	uncultured marine group I thaumarchaeote AG-319-N20	GCA_902514095.1	0.873113	30.4	Marine	Unknown	No
TACK	Archaea;TACK group;Thaumarchaeota	Marine Group I thaumarchaeote D1a	GCA_013390875.1	1.19623	33.2	Marine	Unknown	No
TACK	Archaea;TACK group;Thaumarchaeota	Marine Group I thaumarchaeote D17	GCA_013390375.1	1.05049	36.1	Marine	Unknown	No
TACK	Archaea;TACK group;Thaumarchaeota	uncultured marine group I thaumarchaeote AG-464-C04	GCA_902606945.1	0.780896	34.7	Marine	Unknown	No
TACK	Archaea;TACK group;Thaumarchaeota	Nitrososphaeraceae archaeon WS9	GCA_013114725.1	1.90883	30.8	Freshwater	Heterotrophic	No
TACK	Archaea;TACK group;Thaumarchaeota	Cerchaeum sp. SB0678_bin_8	GCA_009841735.1	1.41627	46.7	Marine	Heterotrophic	No
TACK	Archaea;TACK group;Thaumarchaeota	Candidatus Nitrosotalea sp. HEB2	GCA_022545805.1	1.13557	37.9	Terrestrial	Heterotrophic	No
TACK	Archaea;TACK group;Thaumarchaeota	Candidatus Nitrosotenuis sp. GW928_bin.18	GCA_004322445.1	1.52638	43.3	Freshwater	Heterotrophic	No
TACK	Archaea;TACK group;Thaumarchaeota	Nitrosarchaeum sp. ON33M_5M_MeaBAT2_044	GCA_016106185.1	1.20607	31.1	Freshwater	Heterotrophic	No
TACK	Archaea;TACK group;Thaumarchaeota	Nitrosopumilus sp. DT_77	GCA_013215285.1	1.66492	32	Marine	Heterotrophic	No
TACK	Archaea;TACK group;Thaumarchaeota	Candidatus Nitrosopelagicus sp. RS351	GCA_002724795.1	0.545893	34.4	Marine	Heterotrophic	No
TACK	Archaea;TACK group;Thaumarchaeota	Nitrososphaera sp. CW1	GCA_022545875.1	1.70545	48.9	Terrestrial	Heterotrophic	No
TACK	Archaea;TACK group;Thaumarchaeota	Thaumarchaeota archaeon FK_Sedi_B_Bin.62	GCA_023481325.1	2.58433	48.6	Freshwater	Heterotrophic	No
TACK	Archaea;TACK group;Thaumarchaeota	uncultured Candidatus Nitrosoarchaeum sp. MaH-04nov19-232	GCA_938050305.1	0.757807	31	Freshwater	Unknown	No
TACK	Archaea;TACK group;Thaumarchaeota	Candidatus Nitrosotalea sp. nc.117	GCA_023252415.1	1.00352	37.4	Terrestrial	Heterotrophic	No
TACK	Archaea;TACK group;Thaumarchaeota	Cerchaeum sp. SB0667_bin_13	GCA_009836545.1	1.39238	47.4	Marine	Heterotrophic	No
TACK	Archaea;TACK group;Thaumarchaeota	uncultured marine group I thaumarchaeote AG-410-O05	GCA_902566725.1	0.792549	33.9	Marine	Unknown	No
TACK	Archaea;TACK group;Thaumarchaeota	Marine Group I thaumarchaeote C4	GCA_013390495.1	0.819148	33.2	Marine	Unknown	No
TACK	Archaea;TACK group;Thaumarchaeota	uncultured marine group I thaumarchaeote AG-319-F19	GCA_902512865.1	0.614746	33.1	Marine	Unknown	No
TACK	Archaea;TACK group;Thaumarchaeota	Nitrososphaeraceae archaeon MB4_1	GCA_016782245.1	2.60711	34.6	Terrestrial	Heterotrophic	No
TACK	Archaea;TACK group;Thaumarchaeota	Cerchaeum sp. SB0669_bin_11	GCA_009846455.1	1.60328	47.7	Marine	Heterotrophic	No
TACK	Archaea;TACK group;Thaumarchaeota	Nitrosopumilaceae archaeon F1-20-MAGs116	GCA_005787845.1	1.03808	30.3	Freshwater	Heterotrophic	No
TACK	Archaea;TACK group;Thaumarchaeota	uncultured Candidatus Nitrosoarchaeum sp. MaH-09apr19-106	GCA_938049655.1	1.00209	31	Freshwater	Unknown	No
TACK	Archaea;TACK group;Thaumarchaeota	Nitrosopumilales archaeon AHI_AL_Thaum02	GCA_009665115.1	2.53897	39.3	Terrestrial	Heterotrophic	No
TACK	Archaea;TACK group;Thaumarchaeota	Thaumarchaeota archaeon S-04.bin.26	GCA_023539435.1	1.27553	46	Hot-spring	Heterotrophic	No
TACK	Archaea;TACK group;Thaumarchaeota	Nitrososphaera sp. UBA240	GCA_002508435.1	1.02581	48.1	Terrestrial	Heterotrophic	No
TACK	Archaea;TACK group;Thaumarchaeota	Nitrosopumilus sp. MED-G94	GCA_003331425.1	1.23531	31.2	Marine	Heterotrophic	No
TACK	Archaea;TACK group;Thaumarchaeota	Nitrosopumilaceae archaeon WBC_B_3_016	GCA_010028325.1	1.53086	40.5	Freshwater	Heterotrophic	No
TACK	Archaea;TACK group;Thaumarchaeota	Cerchaeum sp. SB0665_bin_23	GCA_009837825.1	1.36977	46.9	Marine	Heterotrophic	No
TACK	Archaea;TACK group;Thaumarchaeota	Nitrososphaeraceae archaeon Centralia_MAG_223	GCA_021325075.1	1.58056	49.5	Terrestrial	Heterotrophic	No
TACK	Archaea;TACK group;Thaumarchaeota	uncultured marine group I thaumarchaeote AG-319-A01	GCA_902511735.1	0.757834	32.6	Marine	Unknown	No
TACK	Archaea;TACK group;Thaumarchaeota	Nitrososphaeria archaeon SpSt-1260	GCA_011048385.1	0.914759	61.2	Hot-spring	Heterotrophic	No
TACK	Archaea;TACK group;Thaumarchaeota	Marine Group I thaumarchaeote N8	GCA_013390765.1	0.884242	34.6	Marine	Unknown	No
TACK	Archaea;TACK group;Thaumarchaeota	Marine Group I thaumarchaeote L15b	GCA_013390385.1	1.42472	36	Marine	Unknown	No
TACK	Archaea;TACK group;Thaumarchaeota	Nitrososphaerales archaeon KUA_Bin07	GCA_023256075.1	1.22928	37	Hot-spring	Heterotrophic	No
TACK	Archaea;TACK group;Thaumarchaeota	uncultured marine group I thaumarchaeote AG-464-N14	GCA_902608175.1	0.795921	32.9	Marine	Unknown	No
TACK	Archaea;TACK group;Thaumarchaeota	Nitrososphaeraceae archaeon CR_Sed_300A_bin.79	GCA_020029195.1	1.89722	34.5	Freshwater	Heterotrophic	No
TACK	Archaea;TACK group;Thaumarchaeota	Cerchaeum sp. PNGst_S_binVS4	GCA_007570915.1	1.31618	69.1	Marine	Heterotrophic	No
TACK	Archaea;TACK group;Thaumarchaeota	uncultured Candidatus Nitrosoarchaeum sp. LH-02apr19-92	GCA_938049485.1	1.3712	32.7	Freshwater	Unknown	No
TACK	Archaea;TACK group;Thaumarchaeota	Nitrosopumilales archaeon NC_groundwater_128_Ag_B-0.1um_36_13	GCA_016176745.1	1.12169	36.1	Freshwater	Heterotrophic	No
TACK	Archaea;TACK group;Thaumarchaeota	Thaumarchaeota archaeon JZ-2.bins.197	GCA_023267975.1	1.29874	47.5	Hot-spring	Heterotrophic	No
TACK	Archaea;TACK group;Thaumarchaeota	Nitrosopumilus sp. 33_1	GCA_008080855.1	1.36623	34.4	Marine	Heterotrophic	No
TACK	Archaea;TACK group;Thaumarchaeota	Thaumarchaeota archaeon SJ3.Bin56	GCA_011605725.1	2.22758	46.4	Hot-spring	Heterotrophic	No
TACK	Archaea;TACK group;Thaumarchaeota	uncultured marine group I thaumarchaeote AG-426-M08	GCA_902578515.1	0.690691	35.1	Marine	Unknown	No
TACK	Archaea;TACK group;Thaumarchaeota	Nitrososphaerales archaeon UWMA-0152	GCA_012963215.1	0.766341	33.2	Marine	Heterotrophic	No
TACK	Archaea;TACK group;Thaumarchaeota	Marine Group I thaumarchaeote YK1309_1N_NP_iota	GCA_022833265.1	1.29855	35.8	Marine	Unknown	No
TACK	Archaea;TACK group;Thaumarchaeota	Nitrososphaeraceae archaeon HEB2_70	GCA_022545895.1	2.56519	37.8	Terrestrial	Heterotrophic	No
TACK	Archaea;TACK group;Thaumarchaeota	uncultured Candidatus Nitrosoarchaeum sp. LH-05nov19-164	GCA_938049695.1	1.36478	32.8	Freshwater	Unknown	No
TACK	Archaea;TACK group;Thaumarchaeota	Nitrosopumilales archaeon NPMR_NP_theta_2	GCA_016838795.1	1.19668	34.9	Marine	Heterotrophic	No
TACK	Archaea;TACK group;Thaumarchaeota	Thaumarchaeota archaeon JZ-1.bins.64	GCA_023268075.1	1.54332	37.6	Hot-spring	Heterotrophic	No
TACK	Archaea;TACK group;Thaumarchaeota	Nitrosopumilus sp. LS_AOA	GCA_001543015.1	1.92518	31.6	Bioreactor	Heterotrophic	No
TACK	Archaea;TACK group;Thaumarchaeota	Candidatus Nitrosopelagicus sp. UWMA-0066	GCA_012964965.1	0.715243	34.8	Marine	Heterotrophic	No
TACK	Archaea;TACK group;Thaumarchaeota	Nitrosopumilales archaeon NC_groundwater_808_Pr6_B-0.1um_36_8	GCA_016197125.1	0.91417	36.3	Freshwater	Heterotrophic	No
TACK	Archaea;TACK group;Thaumarchaeota	Nitrosarchaeum sp. Baikal-deep-G181	GCA_009697445.1	0.95717	30.9	Freshwater	Heterotrophic	No
TACK	Archaea;TACK group;Thaumarchaeota	Nitrosopumilaceae archaeon WBC_7_2A_246	GCA_010030375.1	1.60913	40.1	Freshwater	Heterotrophic	No
TACK	Archaea;TACK group;Thaumarchaeota	Cerchaeum sp. SB0664_bin_35	GCA_009838485.1	0.907549	47.8	Marine	Heterotrophic	No
TACK	Archaea;TACK group;Thaumarchaeota	Nitrososphaerales archaeon D114_6_12_Bin2	GCA_023644255.1	1.97363	46.4	Marine	Heterotrophic	No
TACK	Archaea;TACK group;Thaumarchaeota	Nitrososphaeraceae archaeon YB3_2	GCA_016782315.1	2.5025	34.4	Terrestrial	Heterotrophic	No
TACK	Archaea;TACK group;Thaumarchaeota	Nitrosopumilaceae archaeon F1-140-MAGs130	GCA_005790655.1	1.43595	30.4	Freshwater	Heterotrophic	No
TACK	Archaea;TACK group;Thaumarchaeota	Nitrosarchaeum sp. CoA_2_bin.4	GCA_016844465.1	1.55708	33.3	Freshwater	Heterotrophic	No
TACK	Archaea;TACK group;Thaumarchaeota	Nitrosopumilales archaeon AHI_AL_Thaum03	GCA_009665125.1	1.92582	39.6	Terrestrial	Heterotrophic	No
TACK	Archaea;TACK group;Thaumarchaeota	Thaumarchaeota archaeon NC_groundwater_1048_Pr1_S-0.65um_58_13	GCA_016200045.1	1.54216	58.6	Freshwater	Heterotrophic	No
TACK	Archaea;TACK group;Thaumarchaeota	Candidatus Nitrosopelagicus sp. SI037_bin84	GCA_018691945.1	1.01	33.1	Marine	Heterotrophic	No
TACK	Archaea;TACK group;Thaumarchaeota	Nitrosopumilus sp. SFB3	GCA_021268355.1	1.34353	34.2	Marine	Heterotrophic	No
TACK	Archaea;TACK group;Thaumarchaeota	Nitrosopumilales archaeon NPMR_NP_theta_5	GCA_016838745.1	0.69798	35.1	Marine	Heterotrophic	No
TACK	Archaea;TACK group;Thaumarchaeota	Nitrosarchaeum sp. HKST03	GCA_020431985.1	1.81847	37	Freshwater	Heterotrophic	No
TACK	Archaea;TACK group;Thaumarchaeota	Nitrosopumilaceae archaeon WBC_8_2B_285	GCA_010028485.1	1.59571	40.1	Freshwater	Heterotrophic	No
TACK	Archaea;TACK group;Thaumarchaeota	Cerchaeum sp. bin143o	GCA_014238635.1	1.29646	38.2	Marine	Heterotrophic	No
TACK	Archaea;TACK group;Thaumarchaeota	Nitrososphaeraceae archaeon CR_Sed_300A_bin.71	GCA_020029015.1	1.66143	34.3	Freshwater	Heterotrophic	No
TACK	Archaea;TACK group;Thaumarchaeota	Nitrososphaeraceae archaeon CR_Sed_300A_bin.69	GCA_020028975.1	1.91029	34.6	Freshwater	Heterotrophic	No
TACK	Archaea;TACK group;Thaumarchaeota	Nitrosopumilaceae archaeon CO36406bin_13	GCA_011523285.1	0.826649	29.6	Marine	Heterotrophic	No
TACK	Archaea;TACK group;Thaumarchaeota	Nitrosarchaeum sp. Baikal-deep-G180	GCA_009697485.1	0.716049	33.3	Freshwater	Heterotrophic	No
TACK	Archaea;TACK group;Thaumarchaeota	Nitrosopumilales archaeon AHI_AL_Thaum01	GCA_009665175.1	1.4425	39.3	Terrestrial	Heterotrophic	No
TACK	Archaea;TACK group;Thaumarchaeota	Nitrosopumilus sp. 32_1	GCA_008080815.1	1.06693	32.6	Marine	Heterotrophic	No
TACK	Archaea;TACK group;Thaumarchaeota	Nitrosopumilus sp. GoM_MAG5	GCA_003702525.1	1.27962	34.5	Marine	Heterotrophic	No
TACK	Archaea;TACK group;Thaumarchaeota	Nitrosarchaeum sp. NC_groundwater_253_Ag_S-0.2um_33_9	GCA_016180385.1	0.921343	33.2	Freshwater	Heterotrophic	No
TACK	Archaea;TACK group;Thaumarchaeota	Nitrososphaeraceae archaeon CR_Sed_300A_bin.77	GCA_020029125.1	1.75354	34.4	Freshwater	Heterotrophic	No
TACK	Archaea;TACK group;Thaumarchaeota	Nitrososphaeraceae archaeon CR_Sed_300A_bin.70	GCA_020029045.1	1.67777	34.5	Freshwater	Heterotrophic	No
TACK	Archaea;TACK group;Thaumarchaeota	Nitrosopumilaceae archaeon WBC_6_2A_304	GCA_010030475.1	1.60746	40.1	Freshwater	Heterotrophic	No
TACK	Archaea;TACK group;Thaumarchaeota	Nitrosarchaeum sp. NC_groundwater_1925_Pr3_S-0.2um_34_2	GCA_016234975.1	1.21834	33.5	Freshwater	Heterotrophic	No
TACK	Archaea;TACK group;Thaumarchaeota	Nitrosopumilales archaeon NPMR_NP_delta_2	GCA_016838725.1	0.610368	33.8	Marine	Heterotrophic	No
TACK	Archaea;TACK group;Thaumarchaeota	Nitrosopumilus sp. MED740	GCA_002690535.1	0.945636	30.9	Marine	Heterotrophic	No
TACK	Archaea;TACK group;Thaumarchaeota	Nitrosopumilus sp. SuakinDeep_MAG45_8	GCA_018263505.1	1.37478	31.2	Marine	Heterotrophic	No
TACK	Archaea;TACK group;Thaumarchaeota	Nitrosopumilales archaeon NPMR_NP_theta_3	GCA_016838785.1	1.06951	34.4	Marine	Heterotrophic	No
TACK	Archaea;TACK group;Thaumarchaeota	Nitrososphaeraceae archaeon CR_Sed_300A_bin.40	GCA_020028355.1	1.53529	34.2	Freshwater	Heterotrophic	No
TACK	Archaea;TACK group;Thaumarchaeota	Nitrososphaeraceae archaeon CR_Sed_300A_bin.73	GCA_020029075.1	1.52064	34.5	Freshwater	Heterotrophic	No
TACK	Archaea;TACK group;Thaumarchaeota	Nitrosopumilaceae archaeon UBA8516	GCA_013330055.1	1.18417	35.8	Marine	Heterotrophic	No
TACK	Archaea;TACK group;Thaumarchaeota	Candidatus Nitrosopelagicus sp. GoM_MAG1	GCA_003702485.1	0.924268	34	Marine	Heterotrophic	No
TACK	Archaea;TACK group;Thaumarchaeota	uncultured Candidatus Nitrosopumilus sp. RIS_SAG_64	GCA_905620515.1	0.729226	30.9	Marine	Unknown	No
TACK	Archaea;TACK group;Thaumarchaeota	uncultured Candidatus Nitrosopumilus sp. RIS_SAG_40	GCA_905616385.1	0.751332	31.2	Marine	Unknown	No
TACK	Archaea;TACK group;Thaumarchaeota	Thaumarchaeota archaeon LGB-05.bin.49	GCA_023539445.1	1.15883	46.2	Hot-spring	Heterotrophic	No
TACK	Archaea;TACK group;Thaumarchaeota	Nitrosarchaeum sp. WB-IL-22	GCA_013140415.1	1.21344	33.2	Freshwater	Heterotrophic	No
TACK	Archaea;TACK group;Thaumarchaeota	Nitrosopumilaceae archaeon W1bin1	GCA_013867285.1	1.40661	34.7	Freshwater	Heterotrophic	No
TACK	Archaea;TACK group;Thaumarchaeota	Nitrososphaeraceae archaeon CR_Sed_300A_bin.39	GCA_020028315.1	1.45678	34.1	Freshwater	Heterotrophic	No
TACK	Archaea;TACK group;Thaumarchaeota	Nitrososphaeraceae archaeon CR_Sed_300A_bin.72	GCA_020029035.1	1.50135	34.4	Freshwater	Heterotrophic	No
TACK	Archaea;TACK group;Thaumarchaeota	Nitrosopumilaceae archaeon Plut_88877	GCA_012271085.1	1.70887	44.1	Marine	Heterotrophic	No
TACK	Archaea;TACK group;Thaumarchaeota	Nitrosarchaeum sp. NC_groundwater_544_Ag_S-0.1um_33_8	GCA_016186075.1	0.931464	33.2	Freshwater	Heterotrophic	No
TACK	Archaea;TACK group;Thaumarchaeota	Thaumarchaeota archaeon MH-01.bin.55	GCA_023539405.1	1.1116	45.9	Hot-spring	Heterotrophic	No
TACK	Archaea;TACK group;Thaumarchaeota	Candidatus Nitrosopelagicus sp. UWMA-0359	GCA_012959225.1	0.920938	34.9	Marine	Heterotrophic	No
TACK	Archaea;TACK group;Thaumarchaeota	Nitrosopumilus sp. PfA	GCA_016125975.1	1.79157	33.6	Marine	Heterotrophic	No
TACK	Archaea;TACK group;Thaumarchaeota	Candidatus Nitrosopelagicus sp. UWMA-0029	GCA_012965845.1	0.582125	35.3	Marine	Heterotrophic	No
TACK	Archaea;TACK group;Thaumarchaeota	Thaumarchaeota archaeon FK_Sedi_A_Bin.155	GCA_023381155.1	1.16288	60	Freshwater	Heterotrophic	No
TACK	Archaea;TACK group;Thaumarchaeota	Nitrosarchaeum sp. NC_groundwater_197_Ag_S-0.1um_33_8	GCA_016181505.1	0.896087	33.3	Freshwater	Heterotrophic	No
TACK	Archaea;TACK group;Thaumarchaeota	Nitrosopumilaceae archaeon WBC_6_2B_308	GCA_010030425.1	1.6214	40.1	Freshwater	Heterotrophic	No
TACK	Archaea;TACK group;Thaumarchaeota	Nitrososphaeraceae archaeon CR_Sed_300A_bin.74	GCA_020029095.1	1.27856	34.2	Freshwater	Heterotrophic	No
TACK	Archaea;TACK group;Thaumarchaeota	Nitrososphaeraceae archaeon MB3_1	GCA_016782265.1	1.97958	34.3	Terrestrial	Heterotrophic	No
TACK	Archaea;TACK group;Thaumarchaeota	Nitrosopumilaceae archaeon F1-80-MAGs017	GCA_005798385.1	1.18556	30.3	Freshwater	Heterotrophic	No
TACK	Archaea;TACK group;Thaumarchaeota	Thaumarchaeota archaeon ZH-03apr19-17	GCA_938050315.1	1.16788	30.2	Freshwater	Heterotrophic	No
TACK	Archaea;TACK group;Thaumarchaeota	Nitrosopumilus sp. UBA527	GCA_002494985.1	1.10097	40.8	Marine	Heterotrophic	No
TACK	Archaea;TACK group;Thaumarchaeota	Nitrosopumilus sp. NIOZ-UU107	GCA_014384555.1	1.39026	33.2	Marine	Heterotrophic	No
TACK	Archaea;TACK group;Thaumarchaeota	Thaumarchaeota archaeon ZH-13may13-132	GCA_938049635.1	1.16653	30.3	Freshwater	Heterotrophic	No
TACK	Archaea;TACK group;Thaumarchaeota	Nitrosarchaeum sp. NC_groundwater_1228_Ag_S-0.1um_33_100	GCA_016203595.1	0.878357	33.2	Freshwater	Heterotrophic	No
TACK	Archaea;TACK group;Thaumarchaeota	Nitrosopumilaceae archaeon 277c_18	GCA_021296175.1	1.78487	59.3	Marine	Heterotrophic	No
TACK	Archaea;TACK group;Thaumarchaeota	Nitrososphaeraceae archaeon C_No_T20_B_bin.119	GCA_021155845.1	2.11263	33.8	Terrestrial	Heterotrophic	No
TACK	Archaea;TACK group;Thaumarchaeota	Thaumarchaeota archaeon GC-01.bin.60	GCA_023539655.1	1.07337	46	Hot-spring	Heterotrophic	No
TACK	Archaea;TACK group;Thaumarchaeota	Nitrosopumilus sp. HM_N	GCA_013911135.1	1.70984	33.3	Hydrothermal vent	Heterotrophic	No
TACK	Archaea;TACK group;Thaumarchaeota	Thaumarchaeota archaeon ZE-13mar17-56	GCA_938049435.1	1.1812	30.2	Freshwater	Heterotrophic	No
TACK	Archaea;TACK group;Thaumarchaeota	Nitrosarchaeum sp. HKST01	GCA_020432025.1	1.49705	35.8	Freshwater	Heterotrophic	No
TACK	Archaea;TACK group;Thaumarchaeota	Nitrosopumilaceae archaeon S2bin1	GCA_013867335.1	1.46073	34.8	Freshwater	Heterotrophic	No
TACK	Archaea;TACK group;Thaumarchaeota	Nitrososphaeraceae archaeon QZ2	GCA_022545915.1	2.5738	28.7	Terrestrial	Heterotrophic	No
TACK	Archaea;TACK group;Thaumarchaeota	Nitrososphaeraceae archaeon MB1_1	GCA_016782305.1	2.40855	34.5	Terrestrial	Heterotrophic	No
TACK	Archaea;TACK group;Thaumarchaeota	Thaumarchaeota archaeon Centralia_MAG_176	GCA_021325255.1	4.16882	49.7	Terrestrial	Heterotrophic	No
TACK	Archaea;TACK group;Thaumarchaeota	Nitrosopumilus sp. B06	GCA_003724255.1	1.30615	47.6	Marine	Heterotrophic	No
TACK	Archaea;TACK group;Thaumarchaeota	Nitrosopumilus sp. GoM_MAG4	GCA_003702495.1	1.26676	34.5	Marine	Heterotrophic	No
TACK	Archaea;TACK group;Thaumarchaeota	Nitrosopumilaceae archaeon p16x44bins.32	GCA_022820085.1	1.48382	60.4	Host-associated	Heterotrophic	No
TACK	Archaea;TACK group;Thaumarchaeota	Nitrososphaeraceae archaeon CP_BM_RX_84	GCA_019241055.1	2.57267	35.9	Terrestrial	Heterotrophic	No
TACK	Archaea;TACK group;Thaumarchaeota	Thaumarchaeota archaeon LH-02apr19-284	GCA_938049455.1	1.16414	30.3	Freshwater	Heterotrophic	No
TACK	Archaea;TACK group;Thaumarchaeota	Nitrosopumilus sp. Baikal-deep-G182	GCA_009694705.1	1.0418	30.3	Freshwater	Heterotrophic	No
TACK	Archaea;TACK group;Thaumarchaeota	uncultured Candidatus Nitrosopumilus sp. RIS_SAG_28	GCA_905612455.1	0.828933	30.7	Marine	Unknown	No
TACK	Archaea;TACK group;Thaumarchaeota	Thaumarchaeota archaeon ZZQ.bins.13	GCA_023254095.1	1.60925	40.7	Hot-spring	Heterotrophic	No
TACK	Archaea;TACK group;Thaumarchaeota	Nitrosopumilaceae archaeon F1-60-MAGs142	GCA_005799035.1	1.11875	30.4	Freshwater	Heterotrophic	No
TACK	Archaea;TACK group;Thaumarchaeota	Nitrosopumilaceae archaeon F1-120-MAGs239	GCA_005776525.1	1.21271	33.4	Freshwater	Heterotrophic	No
TACK	Archaea;TACK group;Thaumarchaeota	Thaumarchaeota archaeon TrH-03may19-2	GCA_938049615.1	0.773597	30.3	Freshwater	Heterotrophic	No
TACK	Archaea;TACK group;Thaumarchaeota	Nitrosopumilus sp. GoM_MAG6	GCA_003702545.1	1.22405	34.8	Marine	Heterotrophic	No
TACK	Archaea;TACK group;Thaumarchaeota	Nitrosopumilus sp. D6	GCA_003724325.1	1.17111	47.9	Marine	Heterotrophic	No
TACK	Archaea;TACK group;Thaumarchaeota	Nitrosopumilaceae archaeon F1-140-MAGs129	GCA_005790695.1	1.12035	33.3	Freshwater	Heterotrophic	No
TACK	Archaea;TACK group;Thaumarchaeota	Thaumarchaeota archaeon JZ-2.bins.15	GCA_023267875.1	1.47334	37.5	Hot-spring	Heterotrophic	No
TACK	Archaea;TACK group;Thaumarchaeota	Nitrosopumilus sp. H13	GCA_003724285.1	1.17637	53	Marine	Heterotrophic	No
TACK	Archaea;TACK group;Thaumarchaeota	Nitrosopumilus sp. H8	GCA_003724235.1	1.18507	53.2	Marine	Heterotrophic	No
TACK	Archaea;TACK group;Thaumarchaeota	Nitrosopumilaceae archaeon 277c_17	GCA_021296165.1	1.6944	61.2	Marine	Heterotrophic	No
TACK	Archaea;TACK group;Thaumarchaeota	Nitrosopumilaceae archaeon bin.79	GCA_009937485.1	1.26061	34.9	Marine	Heterotrophic	No
TACK	Archaea;TACK group;Thaumarchaeota	Nitrosopumilus sp. Ww628	GCA_024644105.1	1.28905	33.1	Freshwater	Heterotrophic	No
TACK	Archaea;TACK group;Thaumarchaeota	Nitrosopumilus sp. HKST02	GCA_020431995.1	1.73143	37.7	Freshwater	Heterotrophic	No
TACK	Archaea;TACK group;Thaumarchaeota	Thaumarchaeota archaeon FK_Sedi_B_Bin.253	GCA_023484575.1	1.03968	63	Freshwater	Heterotrophic	No
TACK	Archaea;TACK group;Thaumarchaeota	Thaumarchaeota archaeon MaE-09apr19-316	GCA_938049465.1	1.01672	30.5	Freshwater	Heterotrophic	No
TACK	Archaea;TACK group;Thaumarchaeota	Nitrosopumilus sp. BS150m-G40	GCA_016784665.1	1.28685	33.3	Hypersaline environments	Heterotrophic	No
TACK	Archaea;TACK group;Thaumarchaeota	uncultured Candidatus Nitrosopumilus sp. 0.2_20180403_Bin_MAXBIN_045_1	GCA_905478235.1	0.771289	31.2	Marine	Unknown	No
TACK	Archaea;TACK group;Thaumarchaeota	Thaumarchaeota archaeon TrE-25oct19-313	GCA_938049545.1	0.871306	30.5	Freshwater	Heterotrophic	No
TACK	Archaea;TACK group;Thaumarchaeota	Nitrosopumilaceae archaeon MEX2-MAG6	GCA_020027255.1	0.752422	30.5	Cold-spring	Heterotrophic	No
TACK	Archaea;TACK group;Thaumarchaeota	Nitrosopumilaceae archaeon S3bin1	GCA_013867305.1	1.25693	34.8	Freshwater	Heterotrophic	No
TACK	Archaea;TACK group;Thaumarchaeota	Nitrosopumilus sp. UBA526	GCA_002506665.1	1.38973	40.8	Marine	Heterotrophic	No
TACK	Archaea;TACK group;Thaumarchaeota	Thaumarchaeota archaeon EvPrim.Bin21	GCA_009903795.1	1.36473	37.8	Hot-spring	Heterotrophic	No
TACK	Archaea;TACK group;Thaumarchaeota	Thaumarchaeota archaeon FK_Sedi_A_Bin.149	GCA_023381255.1	1.28061	44.4	Freshwater	Heterotrophic	No
TACK	Archaea;TACK group;Thaumarchaeota	Nitrosopumilus sp. CPBay_Sum15L08_50	GCA_017855915.1	1.28504	34.5	Freshwater	Heterotrophic	No
TACK	Archaea;TACK group;Thaumarchaeota	Nitrosopumilaceae archaeon PNGco_C_binSS26	GCA_007571225.1	1.28841	49.9	Marine	Heterotrophic	No
TACK	Archaea;TACK group;Thaumarchaeota	Nitrosopumilus sp. BS150m-G38	GCA_016784685.1	0.925875	33.1	Hypersaline environments	Heterotrophic	No
TACK	Archaea;TACK group;Thaumarchaeota	Nitrosopumilus sp. BACL13 MAG-121220-bin23	GCA_001437625.1	1.27039	31	Marine	Heterotrophic	No
TACK	Archaea;TACK group;Thaumarchaeota	Thaumarchaeota archaeon ATL	GCA_013306035.1	0.837806	32.5	Marine	Heterotrophic	No
TACK	Archaea;TACK group;Thaumarchaeota	Thaumarchaeota archaeon NC_groundwater_674_Ag_B-0.1um_49_231	GCA_016190055.1	2.21484	48.7	Freshwater	Heterotrophic	No
TACK	Archaea;TACK group;Thaumarchaeota	Nitrosopumilus sp. MGR_bin297	GCA_013694585.1	2.11671	33.6	Terrestrial	Heterotrophic	No
TACK	Archaea;TACK group;Thaumarchaeota	Thaumarchaeota archaeon Centralia_MAG_78	GCA_021323705.1	1.84022	40.3	Terrestrial	Heterotrophic	No
TACK	Archaea;TACK group;Thaumarchaeota	Nitrosopumilaceae archaeon W2bin3	GCA_013867235.1	1.29771	34.8	Freshwater	Heterotrophic	No
TACK	Archaea;TACK group;Thaumarchaeota	Thaumarchaeota archaeon TA_12	GCA_005877385.1	2.17427	34.3	Terrestrial	Heterotrophic	No
TACK	Archaea;TACK group;Thaumarchaeota	Thaumarchaeota archaeon ZZQ.bins.17	GCA_023267855.1	1.43901	37.5	Hot-spring	Heterotrophic	No
TACK	Archaea;TACK group;Thaumarchaeota	Thaumarchaeota archaeon AH-03may19-143	GCA_938038285.1	0.981928	30.5	Freshwater	Heterotrophic	No
TACK	Archaea;TACK group;Thaumarchaeota	Nitrosopumilus sp. PNGco_C_binVS21	GCA_007571135.1	1.46804	41.9	Marine	Heterotrophic	No
TACK	Archaea;TACK group;Thaumarchaeota	Thaumarchaeota archaeon AE-03may19-124	GCA_938038125.1	0.990543	30.5	Freshwater	Heterotrophic	No
TACK	Archaea;TACK group;Thaumarchaeota	Nitrosopumilus sp. Site_A32	GCA_013043295.1	1.16784	33.3	Marine	Heterotrophic	No
TACK	Archaea;TACK group;Thaumarchaeota	Thaumarchaeota archaeon TH-08apr19-138	GCA_938049415.1	0.918195	30.5	Freshwater	Heterotrophic	No
TACK	Archaea;TACK group;Thaumarchaeota	Thaumarchaeota archaeon S016_59_esom	GCA_015522695.1	1.30781	54.5	Hydrothermal vent	Heterotrophic	No
TACK	Archaea;TACK group;Thaumarchaeota	Thaumarchaeota archaeon NC_groundwater_975_Pr1_S-0.2um_35_340	GCA_016201435.1	1.83582	35.5	Freshwater	Heterotrophic	No
TACK	Archaea;TACK group;Thaumarchaeota	Nitrosopumilus sp. SS_bin_47	GCA_013002265.1	1.48777	33.9	Marine	Heterotrophic	No
TACK	Archaea;TACK group;Thaumarchaeota	Nitrosopumilus sp. 2017_B01_C_10_2	GCA_022758935.1	1.60774	33.2	Hydrothermal vent	Heterotrophic	No
TACK	Archaea;TACK group;Thaumarchaeota	Thaumarchaeota archaeon MaH-09apr19-180	GCA_938049725.1	0.973505	30.4	Freshwater	Heterotrophic	No
TACK	Archaea;TACK group;Thaumarchaeota	Nitrosopumilus sp. MOX_bin43	GCA_022426055.1	0.872856	31.2	Marine	Heterotrophic	No
TACK	Archaea;TACK group;Thaumarchaeota	Thaumarchaeota archaeon SAT139	GCA_002713205.1	0.919096	31	Marine	Heterotrophic	No
TACK	Archaea;TACK group;Thaumarchaeota	Nitrosopumilus sp. SI047_bin26	GCA_018657465.1	0.830603	30.5	Marine	Heterotrophic	No
TACK	Archaea;TACK group;Thaumarchaeota	Nitrosopumilus sp. MAG_32	GCA_023700305.1	0.988157	31	Marine	Heterotrophic	No
TACK	Archaea;TACK group;Thaumarchaeota	Nitrosopumilus sp. SI034_bin167	GCA_018646285.1	0.868033	30.5	Marine	Heterotrophic	No
TACK	Archaea;TACK group;Thaumarchaeota	Thaumarchaeota archaeon NC_groundwater_1836_Pr3_B-0.1um_40_14	GCA_016215465.1	1.69963	39.9	Freshwater	Heterotrophic	No
TACK	Archaea;TACK group;Thaumarchaeota	Thaumarchaeota archaeon ZE-03apr19-173	GCA_938049475.1	0.984704	30.5	Freshwater	Heterotrophic	No
TACK	Archaea;TACK group;Thaumarchaeota	Thaumarchaeota archaeon JZ-1.bins.86	GCA_023268015.1	1.48996	37.5	Hot-spring	Heterotrophic	No
TACK	Archaea;TACK group;Thaumarchaeota	Thaumarchaeota archaeon LE-02apr19-8	GCA_938050245.1	1.14772	30.3	Freshwater	Heterotrophic	No
TACK	Archaea;TACK group;Thaumarchaeota	Nitrosopumilus sp. SI037S4_bin69	GCA_018695895.1	0.858842	30.5	Marine	Heterotrophic	No
TACK	Archaea;TACK group;Thaumarchaeota	Nitrosopumilus sp. SI047_bin32	GCA_018657375.1	0.959454	32.9	Marine	Heterotrophic	No
TACK	Archaea;TACK group;Thaumarchaeota	Thaumarchaeota archaeon GMQP.bins.30	GCA_023252655.1	1.48726	37.5	Hot-spring	Heterotrophic	No
TACK	Archaea;TACK group;Thaumarchaeota	Nitrosopumilus sp. SI048_bin25	GCA_018652765.1	0.889489	30.3	Marine	Heterotrophic	No
TACK	Archaea;TACK group;Thaumarchaeota	Nitrosopumilus sp. SI036_bin4	GCA_018674605.1	0.79237	30.6	Marine	Heterotrophic	No
TACK	Archaea;TACK group;Thaumarchaeota	Thaumarchaeota archaeon TE-11nov19-227	GCA_938049515.1	1.0525	30.3	Freshwater	Heterotrophic	No
TACK	Archaea;TACK group;Thaumarchaeota	Nitrosopumilus sp. SI039_bin109	GCA_018696375.1	0.852569	30.4	Marine	Heterotrophic	No
TACK	Archaea;TACK group;Thaumarchaeota	Thaumarchaeota archaeon MaE-04nov19-358	GCA_938049585.1	1.0071	30.5	Freshwater	Heterotrophic	No
TACK	Archaea;TACK group;Thaumarchaeota	Nitrosopumilus sp. PNGco_S_binVS9	GCA_007571005.1	1.09436	41.9	Marine	Heterotrophic	No
TACK	Archaea;TACK group;Thaumarchaeota	Nitrosopumilus sp. SI060_bin44	GCA_018697895.1	0.910386	30.3	Marine	Heterotrophic	No
TACK	Archaea;TACK group;Thaumarchaeota	Thaumarchaeota archaeon TrH-25oct19-123	GCA_938049645.1	0.745493	30.5	Freshwater	Heterotrophic	No
TACK	Archaea;TACK group;Thaumarchaeota	Thaumarchaeota archaeon MaH-04nov19-10	GCA_938050295.1	1.01915	30.4	Freshwater	Heterotrophic	No
TACK	Archaea;TACK group;Thaumarchaeota	Nitrosopumilus sp. UBA9278	GCA_013329465.1	1.09007	30.2	Marine	Heterotrophic	No
TACK	Archaea;TACK group;Thaumarchaeota	Thaumarchaeota archaeon ZH-13nov19-116	GCA_938049665.1	1.13354	30.4	Freshwater	Heterotrophic	No
TACK	Archaea;TACK group;Thaumarchaeota	Nitrosopumilus sp. UBA9319	GCA_013329365.1	0.956928	30.5	Marine	Heterotrophic	No
TACK	Archaea;TACK group;Thaumarchaeota	Nitrosopumilus sp. SI053_bin6	GCA_018649845.1	0.828454	30.5	Marine	Heterotrophic	No
TACK	Archaea;TACK group;Thaumarchaeota	Thaumarchaeota archaeon AH-24oct19-257	GCA_938049565.1	0.83116	30.4	Freshwater	Heterotrophic	No
TACK	Archaea;TACK group;Thaumarchaeota	Thaumarchaeota archaeon bog_1369	GCA_003164815.1	2.84239	59.5	Terrestrial	Heterotrophic	No
TACK	Archaea;TACK group;Thaumarchaeota	Nitrosopumilus sp. SI048_bin98	GCA_018651205.1	0.743464	32.9	Marine	Heterotrophic	No
TACK	Archaea;TACK group;Thaumarchaeota	Nitrosopumilus sp. SI054_bin42	GCA_018655135.1	0.683388	30.5	Marine	Heterotrophic	No
TACK	Archaea;TACK group;Thaumarchaeota	Thaumarchaeota archaeon ZH-3nov15-208	GCA_938049505.1	1.14308	30.3	Freshwater	Heterotrophic	No
TACK	Archaea;TACK group;Thaumarchaeota	Nitrosopumilus sp. SI053_bin91	GCA_018649105.1	0.818201	32.4	Marine	Heterotrophic	No
TACK	Archaea;TACK group;Thaumarchaeota	Thaumarchaeota archaeon LH-05nov19-226	GCA_938049745.1	1.08852	30.4	Freshwater	Heterotrophic	No
TACK	Archaea;TACK group;Thaumarchaeota	Thaumarchaeota archaeon NC_groundwater_974_Pr1_S-0.2um_35_188	GCA_016201515.1	1.45725	35.3	Freshwater	Heterotrophic	No
TACK	Archaea;TACK group;Thaumarchaeota	Nitrosopumilus sp. SI034_bin22	GCA_018646185.1	0.748719	33.2	Marine	Heterotrophic	No
TACK	Archaea;TACK group;Thaumarchaeota	Thaumarchaeota archaeon BWOrgHeat_Nextera70_MAG3	GCA_013288545.1	1.38568	37.8	Terrestrial	Heterotrophic	No
TACK	Archaea;TACK group;Thaumarchaeota	Nitrosopumilus sp. SI060_bin32	GCA_018653745.1	0.777662	32.9	Marine	Heterotrophic	No
TACK	Archaea;TACK group;Thaumarchaeota	Thaumarchaeota archaeon SAT137	GCA_002713325.1	1.45968	36.1	Marine	Heterotrophic	No
TACK	Archaea;TACK group;Thaumarchaeota	Thaumarchaeota archaeon TH-11nov19-233	GCA_938049735.1	1.01916	30.4	Freshwater	Heterotrophic	No
TACK	Archaea;TACK group;Thaumarchaeota	Nitrosopumilus sp. JJ.7	GCA_023268735.1	1.11745	31.2	Freshwater	Heterotrophic	No
TACK	Archaea;TACK group;Thaumarchaeota	Thaumarchaeota archaeon ZH-Jul18-69	GCA_938049555.1	1.09615	30.3	Freshwater	Heterotrophic	No
TACK	Archaea;TACK group;Thaumarchaeota	Thaumarchaeota archaeon ASW2_bin45	GCA_013378375.1	0.918577	31.3	Marine	Heterotrophic	No
TACK	Archaea;TACK group;Thaumarchaeota	Nitrosopumilus sp. ALOHA_A2.5_77	GCA_022452065.1	1.43717	33.6	Marine	Heterotrophic	No
TACK	Archaea;TACK group;Thaumarchaeota	Nitrosopumilus sp. Ww323	GCA_024640265.1	1.043	33.1	Freshwater	Heterotrophic	No
TACK	Archaea;TACK group;Thaumarchaeota	Thaumarchaeota archaeon DRTY-6.bins.62	GCA_023252875.1	1.48007	40.7	Hot-spring	Heterotrophic	No
TACK	Archaea;TACK group;Thaumarchaeota	Thaumarchaeota archaeon M_DeepCast_65m_m1_070	GCA_016872015.1	1.30611	41.3	Freshwater	Heterotrophic	No
TACK	Archaea;TACK group;Thaumarchaeota	Thaumarchaeota archaeon BWMinControl_Nextera84_MAG2	GCA_013288145.1	2.56676	46.7	Terrestrial	Heterotrophic	No
TACK	Archaea;TACK group;Thaumarchaeota	Thaumarchaeota archaeon B12T1B11	GCA_022573895.1	1.80468	33.2	Marine	Heterotrophic	No
TACK	Archaea;TACK group;Thaumarchaeota	Nitrosopumilus sp. MGR_bin381	GCA_013815875.1	1.64952	28.6	Terrestrial	Heterotrophic	No
TACK	Archaea;TACK group;Thaumarchaeota	Thaumarchaeota archaeon B17T3L8	GCA_022572765.1	1.62146	33.1	Marine	Heterotrophic	No
TACK	Archaea;TACK group;Thaumarchaeota	Thaumarchaeota archaeon TA_9	GCA_005877205.1	1.56235	38.7	Terrestrial	Heterotrophic	No
TACK	Archaea;TACK group;Thaumarchaeota	Thaumarchaeota archaeon NP142	GCA_002730325.1	1.13115	31.2	Marine	Heterotrophic	No
TACK	Archaea;TACK group;Thaumarchaeota	Thaumarchaeota archaeon TH-jun18-241	GCA_938049625.1	0.757212	30.5	Freshwater	Heterotrophic	No
TACK	Archaea;TACK group;Thaumarchaeota	Nitrosopumilus sp. bin36o	GCA_014239905.1	0.713647	31.8	Marine	Heterotrophic	No
TACK	Archaea;TACK group;Thaumarchaeota	Thaumarchaeota archaeon SP139	GCA_002709285.1	0.625023	35.4	Marine	Heterotrophic	No
TACK	Archaea;TACK group;Thaumarchaeota	Thaumarchaeota archaeon SI039_bin87	GCA_018658785.1	1.04116	32.6	Marine	Heterotrophic	No
TACK	Archaea;TACK group;Thaumarchaeota	Thaumarchaeota archaeon AUK008	GCA_021159365.1	1.24937	45.5	Hydrothermal vent	Heterotrophic	No
TACK	Archaea;TACK group;Thaumarchaeota	Candidatus Nitrosopumilus sp. DDS1	GCA_001674955.1	1.75395	33	Marine	Heterotrophic	No
TACK	Archaea;TACK group;Thaumarchaeota	Nitrosopumilus sp. BACL13 MAG-120910-bin56	GCA_001438895.1	0.740497	32.8	Marine	Heterotrophic	No
TACK	Archaea;TACK group;Thaumarchaeota	Thaumarchaeota archaeon palsa_1368	GCA_003135575.1	2.34336	58.4	Terrestrial	Heterotrophic	No
TACK	Archaea;TACK group;Thaumarchaeota	Thaumarchaeota archaeon TA_1	GCA_005877475.1	1.48614	38.1	Terrestrial	Heterotrophic	No
TACK	Archaea;TACK group;Thaumarchaeota	Nitrosopumilus sp. bin131o	GCA_014240125.1	0.602505	31.3	Marine	Heterotrophic	No
TACK	Archaea;TACK group;Thaumarchaeota	Thaumarchaeota archaeon FK_Sedi_A_Bin.152	GCA_023381215.1	0.891692	46.5	Freshwater	Heterotrophic	No
TACK	Archaea;TACK group;Thaumarchaeota	Thaumarchaeota archaeon SI037_bin23	GCA_018671875.1	1.11172	32.7	Marine	Heterotrophic	No
TACK	Archaea;TACK group;Thaumarchaeota	Thaumarchaeota archaeon ZMQR.bins.10	GCA_023252445.1	1.07612	54.6	Hot-spring	Heterotrophic	No
TACK	Archaea;TACK group;Thaumarchaeota	Thaumarchaeota archaeon SP3992	GCA_002717165.1	0.6997	32.1	Marine	Heterotrophic	No
TACK	Archaea;TACK group;Thaumarchaeota	Thaumarchaeota archaeon DRTY-2.bins.2	GCA_023268365.1	1.55848	37.6	Hot-spring	Heterotrophic	No
TACK	Archaea;TACK group;Thaumarchaeota	Thaumarchaeota archaeon SI047_bin15	GCA_018657705.1	1.09056	32.7	Marine	Heterotrophic	No
TACK	Archaea;TACK group;Thaumarchaeota	Thaumarchaeota archaeon BWMinHeated_Nextera21_MAG2	GCA_013287935.1	0.956536	35.4	Terrestrial	Heterotrophic	No
TACK	Archaea;TACK group;Thaumarchaeota	Thaumarchaeota archaeon JZ-1.bins.12	GCA_023268175.1	1.56857	40.7	Hot-spring	Heterotrophic	No
TACK	Archaea;TACK group;Thaumarchaeota	Thaumarchaeota archaeon BWOrgHeat_Nextera13_MAG2	GCA_013289235.1	1.004	37.8	Terrestrial	Heterotrophic	No
TACK	Archaea;TACK group;Thaumarchaeota	Thaumarchaeota archaeon SI074_bin162	GCA_018661975.1	1.07723	32.6	Marine	Heterotrophic	No
TACK	Archaea;TACK group;Thaumarchaeota	Thaumarchaeota archaeon TE-jun18-47	GCA_938049535.1	0.757381	30.6	Freshwater	Heterotrophic	No
TACK	Archaea;TACK group;Thaumarchaeota	Thaumarchaeota archaeon SI048_bin77	GCA_018651685.1	1.15023	32.6	Marine	Heterotrophic	No
TACK	Archaea;TACK group;Thaumarchaeota	Thaumarchaeota archaeon DRTY-7.bins.33	GCA_023252795.1	1.5161	40.7	Hot-spring	Heterotrophic	No
TACK	Archaea;TACK group;Thaumarchaeota	Thaumarchaeota archaeon CH-jul18-2	GCA_938050275.1	1.03063	30.3	Freshwater	Heterotrophic	No
TACK	Archaea;TACK group;Thaumarchaeota	Thaumarchaeota archaeon GC-11.bin.8	GCA_023539475.1	1.60011	38.4	Hot-spring	Heterotrophic	No
TACK	Archaea;TACK group;Thaumarchaeota	Thaumarchaeota archaeon GC-07.bin.31	GCA_023539595.1	1.98584	39.5	Hot-spring	Heterotrophic	No
TACK	Archaea;TACK group;Thaumarchaeota	Thaumarchaeota archaeon DW	GCA_013306115.1	0.670792	32.6	Marine	Heterotrophic	No
TACK	Archaea;TACK group;Thaumarchaeota	Thaumarchaeota archaeon AUK039	GCA_021163925.1	1.09549	49.8	Hydrothermal vent	Heterotrophic	No
TACK	Archaea;TACK group;Thaumarchaeota	Thaumarchaeota archaeon TA_21	GCA_005877075.1	1.96684	34.3	Terrestrial	Heterotrophic	No
TACK	Archaea;TACK group;Thaumarchaeota	Thaumarchaeota archaeon WBC_A_1A_201	GCA_010028435.1	1.61859	40	Freshwater	Heterotrophic	No
TACK	Archaea;TACK group;Thaumarchaeota	Thaumarchaeota archaeon JZ-1.bins.80	GCA_023268055.1	1.58964	40.8	Hot-spring	Heterotrophic	No
TACK	Archaea;TACK group;Thaumarchaeota	Thaumarchaeota archaeon EAC691	GCA_002693165.1	0.921724	31.8	Marine	Heterotrophic	No
TACK	Archaea;TACK group;Thaumarchaeota	Thaumarchaeota archaeon SI034_bin122	GCA_018647405.1	1.09708	32.7	Marine	Heterotrophic	No
TACK	Archaea;TACK group;Thaumarchaeota	Thaumarchaeota archaeon SI074_bin42	GCA_018661305.1	1.26156	31.9	Marine	Heterotrophic	No
TACK	Archaea;TACK group;Thaumarchaeota	Thaumarchaeota archaeon LGB-01.bin.22	GCA_023539495.1	1.31574	51.7	Hot-spring	Heterotrophic	No
TACK	Archaea;TACK group;Thaumarchaeota	Thaumarchaeota archaeon WBC_9_1B_215	GCA_010028425.1	1.61997	40.1	Freshwater	Heterotrophic	No
TACK	Archaea;TACK group;Thaumarchaeota	Thaumarchaeota archaeon bog_1367	GCA_003139715.1	2.33209	60.2	Terrestrial	Heterotrophic	No
TACK	Archaea;TACK group;Thaumarchaeota	Thaumarchaeota archaeon K_Offshore_80m_m1_039	GCA_016871975.1	1.08714	37	Freshwater	Heterotrophic	No
TACK	Archaea;TACK group;Thaumarchaeota	Thaumarchaeota archaeon SI036_bin20	GCA_018674995.1	1.10552	32.6	Marine	Heterotrophic	No
TACK	Archaea;TACK group;Thaumarchaeota	Thaumarchaeota archaeon SI060_bin55	GCA_018698115.1	1.07127	32.9	Marine	Heterotrophic	No
TACK	Archaea;TACK group;Thaumarchaeota	Thaumarchaeota archaeon DRTY-6.bins.90	GCA_023252855.1	1.37645	40.8	Hot-spring	Heterotrophic	No
TACK	Archaea;TACK group;Thaumarchaeota	Thaumarchaeota archaeon GC-01.bin.10	GCA_023539675.1	1.55772	38.6	Hot-spring	Heterotrophic	No
TACK	Archaea;TACK group;Thaumarchaeota	Thaumarchaeota archaeon SZTDM-1b.bins.22	GCA_023252525.1	1.41484	37.5	Hot-spring	Heterotrophic	No
TACK	Archaea;TACK group;Thaumarchaeota	Thaumarchaeota archaeon GC-10.bin.45	GCA_023539585.1	1.53202	38.5	Hot-spring	Heterotrophic	No
TACK	Archaea;TACK group;Thaumarchaeota	Thaumarchaeota archaeon B6T1L6	GCA_022562615.1	1.54469	34.2	Marine	Heterotrophic	No
TACK	Archaea;TACK group;Thaumarchaeota	Thaumarchaeota archaeon BF2.bins.100	GCA_023252955.1	1.53211	37.6	Hot-spring	Heterotrophic	No
TACK	Archaea;TACK group;Thaumarchaeota	Thaumarchaeota archaeon DRTY-6.bins.93	GCA_023252885.1	1.63846	40.6	Hot-spring	Heterotrophic	No
TACK	Archaea;TACK group;Thaumarchaeota	Thaumarchaeota archaeon JZ-1.bins.115	GCA_023267925.1	1.49902	37.4	Hot-spring	Heterotrophic	No
TACK	Archaea;TACK group;Thaumarchaeota	Thaumarchaeota archaeon EvPrim.Bin14	GCA_009903775.1	1.45138	66.9	Hot-spring	Heterotrophic	No
TACK	Archaea;TACK group;Thaumarchaeota	Thaumarchaeota archaeon B2D1T2	GCA_022567895.1	1.20565	34.1	Marine	Heterotrophic	No
TACK	Archaea;TACK group;Thaumarchaeota	Thaumarchaeota archaeon T229	GCA_002698885.1	0.746133	32.5	Marine	Heterotrophic	No
TACK	Archaea;TACK group;Thaumarchaeota	Thaumarchaeota archaeon WBC_4_1_1450	GCA_010030525.1	1.33471	39.3	Freshwater	Heterotrophic	No
TACK	Archaea;TACK group;Thaumarchaeota	Thaumarchaeota archaeon CH-oct18-129	GCA_938049715.1	1.00588	30.3	Freshwater	Heterotrophic	No
TACK	Archaea;TACK group;Thaumarchaeota	Thaumarchaeota archaeon ASW8_bin1	GCA_013378385.1	0.996535	34	Marine	Heterotrophic	No
TACK	Archaea;TACK group;Thaumarchaeota	Thaumarchaeota archaeon SI054_bin5	GCA_018655005.1	1.04233	32.8	Marine	Heterotrophic	No
TACK	Archaea;TACK group;Thaumarchaeota	Thaumarchaeota archaeon SI075_bin114	GCA_018659865.1	1.05297	32.7	Marine	Heterotrophic	No
TACK	Archaea;TACK group;Thaumarchaeota	Thaumarchaeota archaeon TA_20	GCA_005877305.1	1.32958	35.7	Terrestrial	Heterotrophic	No
TACK	Archaea;TACK group;Thaumarchaeota	Thaumarchaeota archaeon JZ-2.bins.10	GCA_023267915.1	1.08869	55.3	Hot-spring	Heterotrophic	No
TACK	Archaea;TACK group;Thaumarchaeota	Thaumarchaeota archaeon AAIW	GCA_013306075.1	0.697485	32.8	Marine	Heterotrophic	No
TACK	Archaea;TACK group;Thaumarchaeota	Thaumarchaeota archaeon TA_18	GCA_005877115.1	1.44305	35.3	Terrestrial	Heterotrophic	No
TACK	Archaea;TACK group;Thaumarchaeota	Thaumarchaeota archaeon GMQP.bins.4	GCA_023261865.1	1.08707	54.5	Hot-spring	Heterotrophic	No
TACK	Archaea;TACK group;Thaumarchaeota	Thaumarchaeota archaeon TS	GCA_016126025.1	1.85971	61.2	Marine	Heterotrophic	No
TACK	Archaea;TACK group;Thaumarchaeota	Thaumarchaeota archaeon B52T3L11	GCA_022564385.1	1.47972	32.2	Marine	Heterotrophic	No
TACK	Archaea;TACK group;Thaumarchaeota	Thaumarchaeota archaeon DRTY-6.bins.68	GCA_023252925.1	1.36129	40.9	Hot-spring	Heterotrophic	No
TACK	Archaea;TACK group;Thaumarchaeota	Thaumarchaeota archaeon JZ-1.bins.102	GCA_023267995.1	0.990328	55.4	Hot-spring	Heterotrophic	No
TACK	Archaea;TACK group;Thaumarchaeota	Thaumarchaeota archaeon PAC	GCA_013306135.1	0.812057	32.7	Marine	Heterotrophic	No
TACK	Archaea;TACK group;Thaumarchaeota	Thaumarchaeota archaeon SRBZ-2.bins.180	GCA_023252555.1	1.42675	37.4	Hot-spring	Heterotrophic	No
TACK	Archaea;TACK group;Thaumarchaeota	Thaumarchaeota archaeon B44T3L14	GCA_022565935.1	1.12563	32.3	Marine	Heterotrophic	No
TACK	Archaea;TACK group;Thaumarchaeota	Thaumarchaeota archaeon B10T1B11	GCA_022574415.1	1.34049	34.9	Marine	Heterotrophic	No
TACK	Archaea;TACK group;Thaumarchaeota	Thaumarchaeota archaeon GC-06.bin.5	GCA_023539555.1	1.94114	38.8	Hot-spring	Heterotrophic	No
TACK	Archaea;TACK group;Thaumarchaeota	Thaumarchaeota archaeon SZTDM-1c.bins.20	GCA_023252475.1	1.3473	37.6	Hot-spring	Heterotrophic	No
TACK	Archaea;TACK group;Thaumarchaeota	Thaumarchaeota archaeon TA_5	GCA_005877295.1	1.4129	37.6	Terrestrial	Heterotrophic	No
TACK	Archaea;TACK group;Thaumarchaeota	Thaumarchaeota archaeon TA_3	GCA_005877425.1	1.87684	47.5	Terrestrial	Heterotrophic	No
TACK	Archaea;TACK group;Thaumarchaeota	Thaumarchaeota archaeon TA_8	GCA_005877225.1	2.00112	56.6	Terrestrial	Heterotrophic	No
TACK	Archaea;TACK group;Thaumarchaeota	Thaumarchaeota archaeon DRTY-1.bins.48	GCA_023268395.1	1.09433	45.3	Hot-spring	Heterotrophic	No
TACK	Archaea;TACK group;Thaumarchaeota	Thaumarchaeota archaeon SI072_bin18	GCA_018667715.1	1.07938	31.7	Marine	Heterotrophic	No
TACK	Archaea;TACK group;Thaumarchaeota	Thaumarchaeota archaeon TA_7	GCA_005877275.1	1.07998	58.2	Terrestrial	Heterotrophic	No
TACK	Archaea;TACK group;Thaumarchaeota	Thaumarchaeota archaeon ZE-3nov15-84	GCA_938050285.1	0.98017	30.2	Freshwater	Heterotrophic	No
TACK	Archaea;TACK group;Thaumarchaeota	Thaumarchaeota archaeon DRTY-6.bins.60	GCA_023252915.1	1.41201	40.7	Hot-spring	Heterotrophic	No
TACK	Archaea;TACK group;Thaumarchaeota	Thaumarchaeota archaeon TA_15	GCA_005877345.1	2.20209	35	Terrestrial	Heterotrophic	No
TACK	Archaea;TACK group;Thaumarchaeota	Thaumarchaeota archaeon SRBZ-1.bins.49	GCA_023252575.1	1.33076	37.4	Hot-spring	Heterotrophic	No
TACK	Archaea;TACK group;Thaumarchaeota	Thaumarchaeota archaeon GC-10.bin.51	GCA_023539485.1	1.10481	52.4	Hot-spring	Heterotrophic	No
TACK	Archaea;TACK group;Thaumarchaeota	Thaumarchaeota archaeon NC_groundwater_1049_Pr1_S-0.65um_60_11	GCA_016200025.1	1.04195	60.5	Freshwater	Heterotrophic	No
TACK	Archaea;TACK group;Thaumarchaeota	Thaumarchaeota archaeon TA_10	GCA_005877195.1	1.8218	47.8	Terrestrial	Heterotrophic	No
TACK	Archaea;TACK group;Thaumarchaeota	Thaumarchaeota archaeon B19T1B10	GCA_022572565.1	1.8561	32.9	Marine	Heterotrophic	No
TACK	Archaea;TACK group;Thaumarchaeota	Thaumarchaeota archaeon MoH-23oct19-59	GCA_938050325.1	0.975918	29.9	Freshwater	Heterotrophic	No
TACK	Archaea;TACK group;Thaumarchaeota	Thaumarchaeota archaeon TA_4	GCA_005877765.1	2.16273	56.8	Terrestrial	Heterotrophic	No
TACK	Archaea;TACK group;Thaumarchaeota	Thaumarchaeota archaeon DRTY-2.bins.95	GCA_023268335.1	1.12021	45.1	Hot-spring	Heterotrophic	No
TACK	Archaea;TACK group;Thaumarchaeota	Thaumarchaeota archaeon NC_groundwater_720_Ag_S-0.2um_54_9	GCA_016193005.1	1.69996	53.9	Freshwater	Heterotrophic	No
TACK	Archaea;TACK group;Thaumarchaeota	Thaumarchaeota archaeon B1T1B5	GCA_022572285.1	1.58106	46.2	Marine	Heterotrophic	No
TACK	Archaea;TACK group;Thaumarchaeota	Thaumarchaeota archaeon Bin S32	GCA_020833125.1	1.46446	51.7	Hot-spring	Heterotrophic	No
TACK	Archaea;TACK group;Thaumarchaeota	Thaumarchaeota archaeon NIOZ-UU124	GCA_014384145.1	0.956613	35.4	Marine	Heterotrophic	No
TACK	Archaea;TACK group;Thaumarchaeota	Thaumarchaeota archaeon NC_groundwater_1047_Pr1_S-0.65um_38_12	GCA_016200035.1	1.20125	38.3	Freshwater	Heterotrophic	No
TACK	Archaea;TACK group;Thaumarchaeota	Thaumarchaeota archaeon nzgw5	GCA_023266955.1	1.66816	48.4	Freshwater	Heterotrophic	No
TACK	Archaea;TACK group;Thaumarchaeota	Thaumarchaeota archaeon NC_groundwater_545_Ag_S-0.1um_54_7	GCA_016186065.1	1.40606	54.1	Freshwater	Heterotrophic	No
TACK	Archaea;TACK group;Thaumarchaeota	Thaumarchaeota archaeon TA_6	GCA_005877395.1	1.55948	47.9	Terrestrial	Heterotrophic	No
TACK	Archaea;TACK group;Thaumarchaeota	Thaumarchaeota archaeon AUK156	GCA_021162925.1	0.837897	58	Hydrothermal vent	Heterotrophic	No
TACK	Archaea;TACK group;Thaumarchaeota	Thaumarchaeota archaeon NC_groundwater_1371_Ag_S-0.2um_48_37	GCA_016206275.1	1.39031	48.5	Freshwater	Heterotrophic	No
TACK	Archaea;TACK group;Thaumarchaeota	Thaumarchaeota archaeon TA_2	GCA_005877455.1	1.73821	56.4	Terrestrial	Heterotrophic	No
TACK	Archaea;TACK group;Thaumarchaeota	Thaumarchaeota archaeon B16T1B3	GCA_022573065.1	0.940307	32.6	Marine	Heterotrophic	No
TACK	Archaea;TACK group;Thaumarchaeota	Thaumarchaeota archaeon MTA5	GCA_012928585.1	1.58485	34.9	Marine	Heterotrophic	No
TACK	Archaea;TACK group;Thaumarchaeota	Thaumarchaeota archaeon 2016_B02_sed_C_30	GCA_022759205.1	0.711881	67.2	Hydrothermal vent	Heterotrophic	No
TACK	Archaea;TACK group;Thaumarchaeota	Thaumarchaeota archaeon AUK100	GCA_021157985.1	0.810631	53.8	Hydrothermal vent	Heterotrophic	No
TACK	Archaea;TACK group;Thaumarchaeota	Thaumarchaeota archaeon TA_19	GCA_005877095.1	1.39861	33.7	Terrestrial	Heterotrophic	No
TACK	Archaea;TACK group;Thaumarchaeota	Thaumarchaeota archaeon CE-oct18-153	GCA_938049595.1	0.649944	30.2	Freshwater	Heterotrophic	No
TACK	Archaea;TACK group;Thaumarchaeota	Thaumarchaeota archaeon ZE-13nov19-233	GCA_938049495.1	0.651027	30.1	Freshwater	Heterotrophic	No
TACK	Archaea;TACK group;Thaumarchaeota	Thaumarchaeota archaeon AUK295	GCA_021160205.1	0.793905	48.5	Hydrothermal vent	Heterotrophic	No
TACK	Archaea;TACK group;Thaumarchaeota	Thaumarchaeota archaeon TA_16	GCA_005877315.1	1.19649	38	Terrestrial	Heterotrophic	No
TACK	Archaea;TACK group;Thaumarchaeota	Thaumarchaeota archaeon B15MC02	GCA_022573335.1	0.826854	34.7	Marine	Heterotrophic	No
TACK	Archaea;TACK group;Thaumarchaeota	Thaumarchaeota archaeon NC_groundwater_764_Ag_S-0.2um_54_7	GCA_016192155.1	1.11668	54.3	Freshwater	Heterotrophic	No
TACK	Archaea;TACK group;Thaumarchaeota	Thaumarchaeota archaeon FK_Sedi_A_Bin.32	GCA_023381855.1	2.16127	47.4	Freshwater	Heterotrophic	No
TACK	Archaea;TACK group;Thaumarchaeota	Thaumarchaeota archaeon AUK186	GCA_021162385.1	0.884521	49.8	Hydrothermal vent	Heterotrophic	No
TACK	Archaea;TACK group;Thaumarchaeota	Thaumarchaeota archaeon B49T1B8	GCA_022564815.1	0.777589	43.5	Marine	Heterotrophic	No
TACK	Archaea;TACK group;Thaumarchaeota	Thaumarchaeota archaeon B47_G17	GCA_003660725.1	0.789519	53	Hydrothermal vent	Heterotrophic	No
TACK	Archaea;TACK group;Thaumarchaeota	Thaumarchaeota archaeon TA_11	GCA_005877175.1	1.15276	38.5	Terrestrial	Heterotrophic	No
TACK	Archaea;TACK group;Thaumarchaeota	Thaumarchaeota archaeon B25_G17	GCA_003660785.1	0.664088	49.4	Hydrothermal vent	Heterotrophic	No
TACK	Archaea;TACK group;Thaumarchaeota	Thaumarchaeota archaeon NC_groundwater_1981_Pr3_S-0.2um_41_2	GCA_016223285.1	1.45858	40.7	Freshwater	Heterotrophic	No
TACK	Archaea;TACK group;Thaumarchaeota	Thaumarchaeota archaeon FK_Sedi_B_Bin.86	GCA_023475365.1	2.15056	47.4	Freshwater	Heterotrophic	No
TACK	Archaea;TACK group;Thaumarchaeota	Candidatus Nitrosopelagicus sp. Ct9H_300m.P17	GCA_019654575.1	1.10542	33.6	Marine	Heterotrophic	No
TACK	Archaea;TACK group;Thaumarchaeota	Thaumarchaeota archaeon UBA160	GCA_002506605.1	0.854732	36.6	Hot-spring	Heterotrophic	No
TACK	Archaea;TACK group;Thaumarchaeota	Candidatus Nitrosotenuis sp. DW1	GCA_013407275.1	1.83483	41.3	Terrestrial	Heterotrophic	No
TACK	Archaea;TACK group;Thaumarchaeota	Candidatus Nitrosotalea sp. TS	GCA_011319465.1	1.54019	40.1	Terrestrial	Heterotrophic	No
TACK	Archaea;TACK group;Thaumarchaeota	Candidatus Nitrosocaldus islandicus 3F	GCA_002906215.1	1.61739	41.5	Hot-spring	Heterotrophic	No
TACK	Archaea;TACK group;Thaumarchaeota	Candidatus Nitrosopolaris rasttigaisensis COA_Bin_4_1	GCA_933227015.1	1.55005	39.8	Terrestrial	Heterotrophic	No
TACK	Archaea;TACK group;Thaumarchaeota	Marine Group I thaumarchaeote F20	GCA_013390745.1	1.0752	35.5	Marine	Unknown	No
TACK	Archaea;TACK group;Thaumarchaeota	Nitrosopumilaceae archaeon F1-60-MAGs143	GCA_005798995.1	0.581484	33.2	Freshwater	Heterotrophic	No
TACK	Archaea;TACK group;Thaumarchaeota	Candidatus Nitrosotenuis sp. GW928_bin.17	GCA_004322465.1	1.68102	42.6	Freshwater	Heterotrophic	No
TACK	Archaea;TACK group;Thaumarchaeota	Nitrososphaera sp. L.E.AR.1	GCA_013388945.1	1.99393	54.5	Hot-spring	Heterotrophic	No
TACK	Archaea;TACK group;Thaumarchaeota	Nitrososphaera sp. nzgw16	GCA_023250885.1	1.4916	51.5	Freshwater	Heterotrophic	No
TACK	Archaea;TACK group;Thaumarchaeota	Candidatus Nitrosotenuis sp. CoA_2_bin.53	GCA_016844685.1	1.33336	38.5	Freshwater	Heterotrophic	No
TACK	Archaea;TACK group;Thaumarchaeota	Cerchaeum sp. MEX2-MAG11	GCA_020027365.1	0.888949	59.6	Cold-spring	Heterotrophic	No
TACK	Archaea;TACK group;Thaumarchaeota	Aigarchaeota archaeon S146_89_esom	GCA_015520425.1	1.8002	51.2	Hydrothermal vent	Heterotrophic	No
TACK	Archaea;TACK group;Thaumarchaeota	Candidatus Nitrosopolaris nuvutensis UBA273	GCA_002501935.1	3.04797	38	Terrestrial	Heterotrophic	No
TACK	Archaea;TACK group;Thaumarchaeota	Nitrosopumilaceae archaeon IBTHAUMO2	GCA_900620265.1	1.99668	64.8	Marine	Heterotrophic	No
TACK	Archaea;TACK group;Thaumarchaeota	Candidatus Nitrosotalea sp. t3.48	GCA_023252335.1	1.55292	37.9	Terrestrial	Heterotrophic	No
TACK	Archaea;TACK group;Thaumarchaeota	Thaumarchaeota archaeon DRTY-6.bins.20	GCA_023268355.1	1.25204	45	Hot-spring	Heterotrophic	No
TACK	Archaea;TACK group;Thaumarchaeota	Nitrososphaera sp. UBA217	GCA_002501845.1	1.13516	48.7	Terrestrial	Heterotrophic	No
TACK	Archaea;TACK group;Thaumarchaeota	Nitrososphaerales archaeon ALOHA_A2.5_79	GCA_022449325.1	0.75386	33.3	Marine	Heterotrophic	No
TACK	Archaea;TACK group;Thaumarchaeota	Nitrososphaeraceae archaeon CR_Sed_300A_bin.75	GCA_020029115.1	2.0532	34.6	Freshwater	Heterotrophic	No
TACK	Archaea;TACK group;Thaumarchaeota	Nitrosopumilaceae archaeon F1-120-MAGs240	GCA_005778305.1	1.25684	30.2	Freshwater	Heterotrophic	No
TACK	Archaea;TACK group;Thaumarchaeota	Nitrososphaera sp. t2.80	GCA_023252395.1	1.10919	50.6	Terrestrial	Heterotrophic	No
TACK	Archaea;TACK group;Thaumarchaeota	Candidatus Nitrosopelagicus sp. SI047_bin46	GCA_018656365.1	0.921428	33	Marine	Heterotrophic	No
TACK	Archaea;TACK group;Thaumarchaeota	Nitrosarchaeum sp. nzgw9	GCA_023264875.1	1.32928	33	Freshwater	Heterotrophic	No
TACK	Archaea;TACK group;Thaumarchaeota	Candidatus Nitrosopelagicus sp. SI074_bin31	GCA_018661625.1	1.05477	33	Marine	Heterotrophic	No
TACK	Archaea;TACK group;Thaumarchaeota	uncultured Candidatus Nitrosopumilus sp. RIS_SAG_24	GCA_905612485.1	0.94835	30.4	Marine	Unknown	No
TACK	Archaea;TACK group;Thaumarchaeota	Nitrosopumilaceae archaeon S1bin1	GCA_013867345.1	1.32718	34.8	Freshwater	Heterotrophic	No
TACK	Archaea;TACK group;Thaumarchaeota	Cerchaeum sp. SB0672_bin_9	GCA_009844685.1	1.25682	47.2	Marine	Heterotrophic	No
TACK	Archaea;TACK group;Thaumarchaeota	Cerchaeum sp. SB0673_bin_9	GCA_009844325.1	1.21019	47.3	Marine	Heterotrophic	No
TACK	Archaea;TACK group;Thaumarchaeota	uncultured Candidatus Nitrosopumilus sp. RIS_SAG_04	GCA_905612295.1	0.899665	31.4	Marine	Unknown	No
TACK	Archaea;TACK group;Thaumarchaeota	Nitrososphaeraceae archaeon CR_Sed_300A_bin.38	GCA_020028255.1	1.84177	34.4	Freshwater	Heterotrophic	No
TACK	Archaea;TACK group;Thaumarchaeota	Thaumarchaeota archaeon GC-10.bin.53	GCA_023539525.1	1.16106	45.9	Hot-spring	Heterotrophic	No
TACK	Archaea;TACK group;Thaumarchaeota	Thaumarchaeota archaeon Baikal-G2	GCA_002737455.1	1.13999	30.3	Freshwater	Heterotrophic	No
TACK	Archaea;TACK group;Thaumarchaeota	uncultured Candidatus Nitrosopumilus sp. RIS_SAG_22	GCA_905612425.1	1.05499	31	Marine	Unknown	No
TACK	Archaea;TACK group;Thaumarchaeota	uncultured Candidatus Nitrosopumilus sp. RIS_SAG_08	GCA_905612275.1	0.733366	30.7	Marine	Unknown	No
TACK	Archaea;TACK group;Thaumarchaeota	Nitrosarchaeum sp. NC_groundwater_807_Pr6_B-0.1um_33_7	GCA_016197145.1	0.721752	33.4	Freshwater	Heterotrophic	No
TACK	Archaea;TACK group;Thaumarchaeota	Thaumarchaeota archaeon JZ-1.bins.90	GCA_023268025.1	1.2489	45	Hot-spring	Heterotrophic	No
TACK	Archaea;TACK group;Thaumarchaeota	Nitrosopumilaceae archaeon W2bin2	GCA_013867245.1	1.14648	32.6	Freshwater	Heterotrophic	No
TACK	Archaea;TACK group;Thaumarchaeota	uncultured Candidatus Nitrosopumilus sp. RIS_SAG_57	GCA_905620485.1	0.608635	30.5	Marine	Unknown	No
TACK	Archaea;TACK group;Thaumarchaeota	Thaumarchaeota archaeon NC_groundwater_291_Ag_S-0.65um_49_13	GCA_016184315.1	2.01589	49.3	Freshwater	Heterotrophic	No
TACK	Archaea;TACK group;Thaumarchaeota	Nitrosopumilus sp. BS150m-G39	GCA_016784625.1	1.01479	32.2	Hypersaline environments	Heterotrophic	No
TACK	Archaea;TACK group;Thaumarchaeota	Thaumarchaeota archaeon ZMQR.bins.6	GCA_023252515.1	1.07876	54.3	Hot-spring	Heterotrophic	No
TACK	Archaea;TACK group;Thaumarchaeota	Thaumarchaeota archaeon NORP47	GCA_002317795.1	1.90674	31.2	Marine	Heterotrophic	No
TACK	Archaea;TACK group;Thaumarchaeota	Nitrosopumilaceae archaeon Plut_88866	GCA_012271275.1	2.03305	58.6	Marine	Heterotrophic	No
TACK	Archaea;TACK group;Thaumarchaeota	Thaumarchaeota archaeon GC-06.bin.32	GCA_023539635.1	1.11479	46	Hot-spring	Heterotrophic	No
TACK	Archaea;TACK group;Thaumarchaeota	Nitrosopumilus sp. UBA241	GCA_002508395.1	1.26623	30.2	Marine	Heterotrophic	No
TACK	Archaea;TACK group;Thaumarchaeota	Nitrosopumilus sp. MGR_bin428	GCA_013821245.1	2.28024	34.1	Terrestrial	Heterotrophic	No
TACK	Archaea;TACK group;Thaumarchaeota	Nitrosopumilus sp. NIOZ-UU110	GCA_014384445.1	1.32496	32	Marine	Heterotrophic	No
TACK	Archaea;TACK group;Thaumarchaeota	Thaumarchaeota archaeon BWMinHeated_Nextera61_MAG2	GCA_013287585.1	1.35455	35.4	Terrestrial	Heterotrophic	No
TACK	Archaea;TACK group;Thaumarchaeota	Thaumarchaeota archaeon GC-07.bin.10	GCA_023539565.1	1.10377	46	Hot-spring	Heterotrophic	No
TACK	Archaea;TACK group;Thaumarchaeota	Thaumarchaeota archaeon SRBZ-1.bins.84	GCA_023252495.1	1.13814	45.3	Hot-spring	Heterotrophic	No
TACK	Archaea;TACK group;Thaumarchaeota	Thaumarchaeota archaeon LGB-05.bin.6	GCA_023539395.1	1.53052	38.4	Hot-spring	Heterotrophic	No
TACK	Archaea;TACK group;Thaumarchaeota	Thaumarchaeota archaeon B51T1B5	GCA_022564515.1	1.50687	34.3	Marine	Heterotrophic	No
TACK	Archaea;TACK group;Thaumarchaeota	Thaumarchaeota archaeon JZ-1.bins.47	GCA_023268095.1	1.2089	45.1	Hot-spring	Heterotrophic	No
TACK	Archaea;TACK group;Thaumarchaeota	Thaumarchaeota archaeon SJ3.Bin66	GCA_011605775.1	1.62357	47.2	Hot-spring	Heterotrophic	No
TACK	Archaea;TACK group;Thaumarchaeota	Thaumarchaeota archaeon SI073_bin69	GCA_018668425.1	1.26733	31.8	Marine	Heterotrophic	No
TACK	Archaea;TACK group;Thaumarchaeota	Thaumarchaeota archaeon SuakinDeep_MAG47_3	GCA_018263495.1	0.824127	35.7	Marine	Heterotrophic	No
TACK	Archaea;TACK group;Thaumarchaeota	Thaumarchaeota archaeon JZ-1.bins.49	GCA_023268105.1	1.32297	37.5	Hot-spring	Heterotrophic	No
TACK	Archaea;TACK group;Thaumarchaeota	Thaumarchaeota archaeon NC_groundwater_254_Ag_S-0.2um_46_8	GCA_016180375.1	1.43664	45.8	Freshwater	Heterotrophic	No
TACK	Archaea;TACK group;Thaumarchaeota	Thaumarchaeota archaeon SI039_bin73	GCA_018697615.1	1.58726	33	Marine	Heterotrophic	No
TACK	Archaea;TACK group;Thaumarchaeota	Thaumarchaeota archaeon TA_13	GCA_005877365.1	1.79224	56.9	Terrestrial	Heterotrophic	No
TACK	Archaea;TACK group;Thaumarchaeota	Thaumarchaeota archaeon B26D1T2	GCA_022571195.1	1.38352	46	Marine	Heterotrophic	No
TACK	Archaea;TACK group;Thaumarchaeota	Thaumarchaeota archaeon SCGC AAA007-O23	GCA_000402075.1	1.10444	35.7	Marine	Heterotrophic	No
TACK	Archaea;TACK group;Thaumarchaeota	Marine Group I thaumarchaeote L19a	GCA_013390905.1	1.22871	33.2	Marine	Unknown	No
TACK	Archaea;TACK group;Thaumarchaeota	Nitrososphaeraceae archaeon CR_Sed_300A_bin.78	GCA_020029155.1	1.89198	34.5	Freshwater	Heterotrophic	No
TACK	Archaea;TACK group;unclassified TACK group	TACK group archaeon KMA_Bin27	GCA_023256375.1	0.559505	44.1	Hot-spring	Unknown	No
TACK	Archaea;TACK group;unclassified TACK group	TACK group archaeon KMA_Bin24	GCA_023256295.1	0.750054	54	Hot-spring	Unknown	No
TACK	Archaea;unclassified Archaea;archaeon	archaeon NC_groundwater_999_Pr1_S-0.65um_60_83	GCA_016432545.1	1.50434	60.3	Freshwater	Unknown	No
TACK	Archaea;unclassified Archaea;archaeon	archaeon YP1.bin46	GCA_021819035.1	1.66905	61.6	Freshwater	Unknown	No
TACK	Archaea;unclassified Archaea;archaeon	archaeon YP3.bin16	GCA_021827865.1	1.93554	62.5	Freshwater	Unknown	No
TACK	Archaea;unclassified Archaea;archaeon	archaeon DBS2-4.bin21	GCA_021786575.1	0.75547	58.5	Freshwater	Unknown	No
TACK	Archaea;unclassified Archaea;archaeon	archaeon YP1.bin43	GCA_021828185.1	2.30785	60.4	Freshwater	Unknown	No
TACK	Archaea;unclassified Archaea;archaeon	archaeon YF1.bin121	GCA_021823325.1	0.921181	61	Freshwater	Unknown	No
TACK	Archaea;unclassified Archaea;archaeon	archaeon DBS2-1.bin47	GCA_021788415.1	1.19417	63.1	Freshwater	Unknown	No
TACK	Archaea;unclassified Archaea;archaeon	archaeon YP1.bin45	GCA_021819105.1	0.913976	63.2	Freshwater	Unknown	No
TACK	Archaea;unclassified Archaea;archaeon	archaeon 13_2	GCA_902812495.1	1.34432	44.1	Terrestrial	Unknown	No
TACK	Archaea;unclassified Archaea;archaeon	archaeon Dive96_bin2.279	GCA_024276695.1	1.56052	32.9	Hydrothermal vent	Unknown	No
TACK	Archaea;unclassified Archaea;archaeon	archaeon TDP10	GCA_024256265.1	2.45027	38.7	Freshwater	Unknown	No
TACK	Archaea;unclassified Archaea;archaeon	archaeon DX2.bin21	GCA_021792955.1	1.17286	47.6	Freshwater	Unknown	No
TACK	Archaea;unclassified Archaea;archaeon	archaeon YP4.bin50	GCA_021817005.1	1.93084	51.6	Freshwater	Unknown	No
TACK	Archaea;unclassified Archaea;archaeon	archaeon MAS3.bin69	GCA_021848045.1	1.59926	64.7	Freshwater	Unknown	No
TACK	Archaea;unclassified Archaea;archaeon	archaeon FK2.bin78	GCA_021791695.1	1.80696	59.5	Freshwater	Unknown	No
TACK	Archaea;unclassified Archaea;archaeon	archaeon FK5.bin12	GCA_021800035.1	2.12097	51.6	Freshwater	Unknown	No
TACK	Archaea;unclassified Archaea;archaeon	archaeon YF1.bin63	GCA_021807225.1	0.88697	61.1	Freshwater	Unknown	No
TACK	Archaea;unclassified Archaea;archaeon	archaeon B26	GCA_902812505.1	1.42715	49.1	Terrestrial	Unknown	No
TACK	Archaea;unclassified Archaea;archaeon	archaeon FK3.bin17	GCA_021791175.1	1.4532	45	Freshwater	Unknown	No
TACK	Archaea;unclassified Archaea;archaeon	archaeon FK4.bin31	GCA_021800855.1	1.44695	60.7	Freshwater	Unknown	No
TACK	Archaea;unclassified Archaea;archaeon	archaeon H03B2	GCA_024256285.1	1.47903	43	Marine	Unknown	No
TACK	Archaea;unclassified Archaea;archaeon	archaeon YF1.bin89	GCA_021811935.1	1.45882	63.7	Freshwater	Unknown	No
TACK	Archaea;unclassified Archaea;archaeon	archaeon DBS2-4.bin67	GCA_021786335.1	1.19613	59.4	Freshwater	Unknown	No
TACK	Archaea;unclassified Archaea;archaeon	archaeon B6	GCA_902812485.1	2.3567	46.1	Terrestrial	Unknown	No
TACK	Archaea;unclassified Archaea;archaeon	archaeon FK1.bin41	GCA_021792315.1	1.78428	46	Freshwater	Unknown	No
TACK	Archaea;unclassified Archaea;archaeon	archaeon TDP9	GCA_024256225.1	2.07317	38.8	Freshwater	Unknown	No
TACK	Archaea;unclassified Archaea;archaeon	archaeon YF1.bin85	GCA_021806865.1	2.95267	47.6	Freshwater	Unknown	No
TACK	Archaea;unclassified Archaea;archaeon	archaeon MAS5.bin16	GCA_021811485.1	0.89854	62.2	Freshwater	Unknown	No
TACK	Archaea;unclassified Archaea;archaeon	archaeon LSA3.bin14	GCA_021851265.1	1.89189	60.5	Freshwater	Unknown	No
TACK	Archaea;unclassified Archaea;archaeon	archaeon MAS5.bin26	GCA_021835245.1	0.898381	62.7	Freshwater	Unknown	No
TACK	Archaea;unclassified Archaea;archaeon	archaeon B48_G17	GCA_003661605.2	0.783987	50.8	Hydrothermal vent	Unknown	No
TACK	Archaea;unclassified Archaea;archaeon	archaeon TL1-5.bin24	GCA_021798095.1	1.21618	47.5	Freshwater	Unknown	No
TACK	Archaea;unclassified Archaea;archaeon	archaeon YP1.bin10	GCA_021828325.1	2.07604	49.8	Freshwater	Unknown	No
TACK	Archaea;unclassified Archaea;archaeon	archaeon 2016_B02_sed_C_22	GCA_022759185.1	1.27987	36.1	Hydrothermal vent	Unknown	No
TACK	Archaea;unclassified Archaea;archaeon	archaeon MAG41	GCA_020444005.1	2.18052	45.9	Freshwater	Unknown	No
TACK	Archaea;unclassified Archaea;archaeon	archaeon Bin_33_1	GCA_005240025.1	1.35082	44.3	Hot-spring	Unknown	No
TACK	Archaea;unclassified Archaea;archaeon	archaeon TDP8	GCA_024256345.1	2.54909	38.8	Freshwater	Unknown	No
TACK	Archaea;unclassified Archaea;archaeon	archaeon WY4.bin39	GCA_021824845.1	0.966943	41.3	Freshwater	Unknown	No
TACK	Archaea;unclassified Archaea;archaeon	archaeon YF1.bin6	GCA_021822995.1	1.49321	60	Freshwater	Unknown	No
TACK	Archaea;unclassified Archaea;archaeon	archaeon TDP7	GCA_024256305.1	2.31812	38.6	Freshwater	Unknown	No
TACK	Archaea;unclassified Archaea;archaeon	archaeon FK2.bin4	GCA_021791835.1	3.06368	47.5	Freshwater	Unknown	No
TACK	Archaea;unclassified Archaea;archaeon	archaeon B27_G9	GCA_003661625.1	0.986634	42.2	Hydrothermal vent	Unknown	Yes
TACK	Archaea;unclassified Archaea;archaeon	archaeon LSA2.bin2	GCA_021810775.1	0.927058	33.3	Freshwater	Unknown	No
TACK	Archaea;unclassified Archaea;archaeon	archaeon Dive96_bin4.347	GCA_024281255.1	1.1948	40.7	Hydrothermal vent	Unknown	No
TACK	Archaea;unclassified Archaea;archaeon	archaeon H03B1	GCA_024256295.1	1.45453	43	Marine	Unknown	No
TACK	Archaea;unclassified Archaea;archaeon	archaeon WH2.bin77	GCA_021796515.1	1.51383	62.3	Freshwater	Unknown	No
TACK	Archaea;unclassified Archaea;archaeon 13_1_40CM_2_52_13	archaeon 13_1_40CM_2_52_13	GCA_001919285.1	1.50086	52	Terrestrial	Unknown	No
TACK	Archaea;unclassified Archaea;archaeon 13_1_40CM_4_53_4	archaeon 13_1_40CM_4_53_4	GCA_001918315.1	1.60828	52.9	Terrestrial	Unknown	No
TACK	Archaea;unclassified Archaea;archaeon 13_2_20CM_2_53_6	archaeon 13_2_20CM_2_53_6	GCA_001915065.1	1.78728	53.3	Terrestrial	Unknown	No
TACK	Archaea;unclassified Archaea;archaeon HR01	archaeon HRbin01	GCA_002898355.1	1.76119	52.6	Hydrothermal vent	Unknown	No
TACK	Archaea;unclassified Archaea;archaeon HR02	archaeon HRbin02	GCA_002898395.1	1.73331	51.4	Hydrothermal vent	Unknown	No
TACK	Archaea;unclassified Archaea;archaeon HR04	archaeon HRbin04	GCA_002898655.1	1.20846	41.8	Hydrothermal vent	Unknown	No
TACK	Archaea;unclassified Archaea;archaeon HR05	archaeon HRbin05	GCA_002898445.1	0.635432	41.8	Hydrothermal vent	Unknown	No
TACK	Archaea;unclassified Archaea;archaeon HR06	archaeon HRbin06	GCA_002898815.1	0.992123	32.4	Hydrothermal vent	Unknown	No
TACK	Archaea;unclassified Archaea;archaeon MnTg01	archaeon MnTg01	GCA_008974855.1	1.07183	33.2	Marine	Unknown	No
TACK	Archaea;unclassified Archaea;archaeon RBG_16_50_20	archaeon RBG_16_50_20	GCA_001768965.1	1.33744	50	Hot-spring	Unknown	No
TACK	Archaea;unclassified Archaea;archaeon UBA168	archaeon UBA168	GCA_002507085.1	0.889165	53.1	Hot-spring	Unknown	No
TACK	Archaea;unclassified Archaea;archaeon YNP-LCB-003-016	archaeon YNP-LCB-003-016	GCA_024707025.1	2.12097	38.8	Hot-spring	Unknown	Yes
TACK	Archaea;unclassified Archaea;archaeon YNP-LCB-024-027	archaeon YNP-LCB-024-027	GCA_024707015.1	1.70678	39.1	Hot-spring	Unknown	Yes
TACK	Archaea;unclassified Archaea;archaeon YNP-WB-040	archaeon YNP-WB-040	GCA_024707065.1	1.22918	38.4	Hot-spring	Unknown	No
TACK	Archaea; TACK group; Crenarchaeota; Thermoprotei; Sulfolobales; Sulfolobaceae; Candidatus Aramenus	NA	GCA_000961135.1	1.76581	47.2	Hot-spring	Heterotrophic	No
TACK	Archaea; TACK group; Crenarchaeota; Thermoprotei; Sulfolobales; Sulfolobaceae; Sulfolobus; unclassified Sulfolobus	NA	GCA_012222305.1	2.78952	34.8	Hot-spring	Unknown	No
TACK	d__Archaea;p__Crenarchaeota;c__Bathyarchaeia;o__40CM-2-53-6;f__;g__;s__	NA	3300027863_188	1.21234	NA	Hot-spring	Unknown	No
TACK	d__Archaea;p__Crenarchaeota;c__Bathyarchaeia;o__40CM-2-53-6;f__;g__;s__	NA	3300009503_141	1.43807	NA	Hot-spring	Unknown	No
TACK	d__Archaea;p__Crenarchaeota;c__Bathyarchaeia;o__40CM-2-53-6;f__;g__;s__	NA	3300009503_174	1.18766	NA	Hot-spring	Unknown	No
TACK	d__Archaea;p__Crenarchaeota;c__Bathyarchaeia;o__40CM-2-53-6;f__;g__;s__	NA	3300027863_200	1.17972	NA	Hot-spring	Unknown	No
TACK	d__Archaea;p__Crenarchaeota;c__Bathyarchaeia;o__40CM-2-53-6;f__;g__;s__	NA	3300025546_59	1.25254	NA	Hydrothermal vent	Unknown	No
TACK	d__Archaea;p__Crenarchaeota;c__Bathyarchaeia;o__40CM-2-53-6;f__;g__;s__	NA	3300009503_185	1.03495	NA	Hot-spring	Unknown	No
TACK	d__Archaea;p__Crenarchaeota;c__Bathyarchaeia;o__40CM-2-53-6;f__;g__;s__	NA	3300017406_31	0.988227	NA	Hot-spring	Unknown	No
TACK	d__Archaea;p__Crenarchaeota;c__Bathyarchaeia;o__40CM-2-53-6;f__;g__;s__	NA	3300027863_263	0.753317	NA	Hot-spring	Unknown	No
TACK	d__Archaea;p__Crenarchaeota;c__Bathyarchaeia;o__40CM-2-53-6;f__;g__;s__	NA	3300027863_240	0.980673	NA	Hot-spring	Unknown	No
TACK	d__Archaea;p__Crenarchaeota;c__Bathyarchaeia;o__40CM-2-53-6;f__;g__;s__	NA	3300009503_182	1.16087	NA	Hot-spring	Unknown	No
TACK	d__Archaea;p__Crenarchaeota;c__Bathyarchaeia;o__40CM-2-53-6;f__40CM-2-53-6;g__40CM-2-53-6;s__	NA	3300021559_13	1.39742	NA	Terrestrial	Unknown	No
TACK	d__Archaea;p__Crenarchaeota;c__Bathyarchaeia;o__40CM-2-53-6;f__40CM-2-53-6;g__40CM-2-53-6;s__	NA	3300005518_37	1.00003	NA	Host-associated	Unknown	No
TACK	d__Archaea;p__Crenarchaeota;c__Bathyarchaeia;o__40CM-2-53-6;f__40CM-2-53-6;g__40CM-2-53-6;s__	NA	3300027842_18	1.19778	NA	Terrestrial	Unknown	No
TACK	d__Archaea;p__Crenarchaeota;c__Bathyarchaeia;o__40CM-2-53-6;f__RBG-13-38-9;g__;s__	NA	3300027900_75	0.924442	NA	Freshwater	Unknown	No
TACK	d__Archaea;p__Crenarchaeota;c__Bathyarchaeia;o__40CM-2-53-6;f__RBG-13-38-9;g__;s__	NA	3300013128_83	0.838561	NA	Marine	Unknown	No
TACK	d__Archaea;p__Crenarchaeota;c__Bathyarchaeia;o__40CM-2-53-6;f__RBG-13-38-9;g__;s__	NA	3300013127_51	1.28478	NA	Marine	Unknown	No
TACK	d__Archaea;p__Crenarchaeota;c__Bathyarchaeia;o__40CM-2-53-6;f__RBG-13-38-9;g__;s__	NA	3300017526_25	1.48165	NA	Freshwater	Unknown	No
TACK	d__Archaea;p__Crenarchaeota;c__Bathyarchaeia;o__40CM-2-53-6;f__RBG-13-38-9;g__;s__	NA	3300009503_187	1.03777	NA	Hot-spring	Unknown	No
TACK	d__Archaea;p__Crenarchaeota;c__Bathyarchaeia;o__40CM-2-53-6;f__RBG-13-38-9;g__;s__	NA	3300027863_228	0.895267	NA	Hot-spring	Unknown	No
TACK	d__Archaea;p__Crenarchaeota;c__Bathyarchaeia;o__40CM-2-53-6;f__RBG-16-50-20;g__;s__	NA	3300017463_8	1.45271	NA	Freshwater	Unknown	No
TACK	d__Archaea;p__Crenarchaeota;c__Bathyarchaeia;o__40CM-2-53-6;f__RBG-16-50-20;g__;s__	NA	3300017451_14	1.15011	NA	Freshwater	Unknown	No
TACK	d__Archaea;p__Crenarchaeota;c__Bathyarchaeia;o__40CM-2-53-6;f__RBG-16-50-20;g__RBG-16-50-20;s__	NA	3300017935_13	2.52577	NA	Terrestrial	Unknown	No
TACK	d__Archaea;p__Crenarchaeota;c__Bathyarchaeia;o__40CM-2-53-6;f__RBG-16-50-20;g__RBG-16-50-20;s__	NA	3300025812_23	1.06595	NA	Terrestrial	Unknown	No
TACK	d__Archaea;p__Crenarchaeota;c__Bathyarchaeia;o__40CM-2-53-6;f__RBG-16-50-20;g__RBG-16-50-20;s__	NA	3300010341_32	1.0776	NA	Terrestrial	Unknown	No
TACK	d__Archaea;p__Crenarchaeota;c__Bathyarchaeia;o__40CM-2-53-6;f__RBG-16-50-20;g__RBG-16-50-20;s__	NA	3300025472_12	1.81765	NA	Terrestrial	Unknown	No
TACK	d__Archaea;p__Crenarchaeota;c__Bathyarchaeia;o__40CM-2-53-6;f__RBG-16-50-20;g__RBG-16-50-20;s__	NA	3300017925_10	3.0637	NA	Terrestrial	Unknown	No
TACK	d__Archaea;p__Crenarchaeota;c__Bathyarchaeia;o__40CM-2-53-6;f__RBG-16-50-20;g__RBG-16-50-20;s__	NA	3300025469_14	1.79648	NA	Terrestrial	Unknown	No
TACK	d__Archaea;p__Crenarchaeota;c__Bathyarchaeia;o__40CM-2-53-6;f__RBG-16-50-20;g__RBG-16-50-20;s__	NA	3300010339_29	1.0581	NA	Terrestrial	Unknown	No
TACK	d__Archaea;p__Crenarchaeota;c__Bathyarchaeia;o__40CM-2-53-6;f__RBG-16-50-20;g__RBG-16-50-20;s__	NA	3300025454_33	0.653471	NA	Terrestrial	Unknown	No
TACK	d__Archaea;p__Crenarchaeota;c__Bathyarchaeia;o__40CM-2-53-6;f__RBG-16-50-20;g__RBG-16-50-20;s__	NA	3300017970_19	0.606408	NA	Terrestrial	Unknown	No
TACK	d__Archaea;p__Crenarchaeota;c__Bathyarchaeia;o__40CM-2-53-6;f__RBG-16-50-20;g__RBG-16-50-20;s__	NA	3300025472_24	1.38695	NA	Terrestrial	Unknown	No
TACK	d__Archaea;p__Crenarchaeota;c__Bathyarchaeia;o__40CM-2-53-6;f__RBG-16-50-20;g__RBG-16-50-20;s__	NA	3300025501_24	0.908742	NA	Terrestrial	Unknown	No
TACK	d__Archaea;p__Crenarchaeota;c__Bathyarchaeia;o__40CM-2-53-6;f__RBG-16-50-20;g__RBG-16-50-20;s__	NA	3300025446_15	1.47408	NA	Terrestrial	Unknown	No
TACK	d__Archaea;p__Crenarchaeota;c__Bathyarchaeia;o__B24;f__;g__;s__	NA	3300025546_26	1.61771	NA	Freshwater	Unknown	Yes
TACK	d__Archaea;p__Crenarchaeota;c__Bathyarchaeia;o__B24;f__;g__;s__	NA	3300017402_8	1.18401	NA	Hot-spring	Unknown	Yes
TACK	d__Archaea;p__Crenarchaeota;c__Bathyarchaeia;o__B24;f__;g__;s__	NA	3300017400_33	1.16623	NA	Hot-spring	Unknown	No
TACK	d__Archaea;p__Crenarchaeota;c__Bathyarchaeia;o__B24;f__;g__;s__	NA	3300017398_18	1.4124	NA	Hot-spring	Unknown	Yes
TACK	d__Archaea;p__Crenarchaeota;c__Bathyarchaeia;o__B24;f__;g__;s__	NA	3300017391_10	1.38577	NA	Hot-spring	Unknown	Yes
TACK	d__Archaea;p__Crenarchaeota;c__Bathyarchaeia;o__B24;f__B24;g__;s__	NA	3300017400_5	1.85284	NA	Hot-spring	Unknown	Yes
TACK	d__Archaea;p__Crenarchaeota;c__Bathyarchaeia;o__B24;f__B24;g__;s__	NA	3300017406_9	1.69124	NA	Hot-spring	Unknown	Yes
TACK	d__Archaea;p__Crenarchaeota;c__Bathyarchaeia;o__B24;f__B24;g__;s__	NA	3300017398_6	1.65881	NA	Hot-spring	Unknown	Yes
TACK	d__Archaea;p__Crenarchaeota;c__Bathyarchaeia;o__B24;f__B24;g__B24;s__	NA	3300027863_142	1.67018	NA	Hot-spring	Unknown	Yes
TACK	d__Archaea;p__Crenarchaeota;c__Bathyarchaeia;o__B24;f__B24;g__B24;s__	NA	3300017406_12	1.58294	NA	Hot-spring	Unknown	Yes
TACK	d__Archaea;p__Crenarchaeota;c__Bathyarchaeia;o__B25;f__;g__;s__	NA	3300014887_45	0.61023	NA	Marine	Unknown	No
TACK	d__Archaea;p__Crenarchaeota;c__Bathyarchaeia;o__B25;f__B25;g__;s__	NA	3300028193_21	1.26568	NA	Hypersaline environments	Unknown	No
TACK	d__Archaea;p__Crenarchaeota;c__Bathyarchaeia;o__B25;f__B25;g__B25;s__	NA	3300014914_49	0.806186	NA	Marine	Unknown	No
TACK	d__Archaea;p__Crenarchaeota;c__Bathyarchaeia;o__B25;f__B25;g__B25;s__	NA	3300021472_41	0.873547	NA	Hydrothermal vent	Unknown	No
TACK	d__Archaea;p__Crenarchaeota;c__Bathyarchaeia;o__B25;f__B25;g__B25;s__	NA	3300014886_32	0.944193	NA	Marine	Unknown	No
TACK	d__Archaea;p__Crenarchaeota;c__Bathyarchaeia;o__B25;f__B25;g__JdFR-11;s__GCA_002011035.1	NA	3300002481_33	1.40635	NA	Hydrothermal vent	Unknown	No
TACK	d__Archaea;p__Crenarchaeota;c__Bathyarchaeia;o__B26-1;f__;g__;s__	NA	3300017400_21	1.36065	NA	Hot-spring	Unknown	No
TACK	d__Archaea;p__Crenarchaeota;c__Bathyarchaeia;o__B26-1;f__;g__;s__	NA	3300017400_39	0.999359	NA	Hot-spring	Unknown	Yes
TACK	d__Archaea;p__Crenarchaeota;c__Bathyarchaeia;o__B26-1;f__;g__;s__	NA	3300017398_20	1.29248	NA	Hot-spring	Unknown	No
TACK	d__Archaea;p__Crenarchaeota;c__Bathyarchaeia;o__B26-1;f__;g__;s__	NA	3300017400_36	1.11556	NA	Hot-spring	Unknown	Yes
TACK	d__Archaea;p__Crenarchaeota;c__Bathyarchaeia;o__B26-1;f__B24-2;g__B24-2;s__GCA_002490245.1	NA	3300014913_50	0.784536	NA	Marine	Unknown	No
TACK	d__Archaea;p__Crenarchaeota;c__Bathyarchaeia;o__B26-1;f__B24-2;g__B24-2;s__GCA_002490245.1	NA	3300014914_61	0.664645	NA	Marine	Unknown	No
TACK	d__Archaea;p__Crenarchaeota;c__Bathyarchaeia;o__B26-1;f__B26-1;g__;s__	NA	3300023177_22	1.11423	NA	Freshwater	Unknown	No
TACK	d__Archaea;p__Crenarchaeota;c__Bathyarchaeia;o__B26-1;f__B26-1;g__;s__	NA	3300017406_13	1.44224	NA	Hot-spring	Unknown	Yes
TACK	d__Archaea;p__Crenarchaeota;c__Bathyarchaeia;o__B26-1;f__B26-1;g__;s__	NA	3300013127_67	0.88714	NA	Marine	Unknown	No
TACK	d__Archaea;p__Crenarchaeota;c__Bathyarchaeia;o__B26-1;f__B26-1;g__;s__	NA	3300014887_35	0.841543	NA	Marine	Unknown	No
TACK	d__Archaea;p__Crenarchaeota;c__Bathyarchaeia;o__B26-1;f__B26-1;g__B26-1;s__GCA_002254475.1	NA	3300017513_16	1.28772	NA	Hydrothermal vent	Unknown	No
TACK	d__Archaea;p__Crenarchaeota;c__Bathyarchaeia;o__B26-1;f__B26-1;g__B26-1;s__GCA_002254475.1	NA	3300021502_12	0.913185	NA	Hydrothermal vent	Unknown	No
TACK	d__Archaea;p__Crenarchaeota;c__Bathyarchaeia;o__B26-1;f__B26-1;g__B26-1;s__GCA_002254475.1	NA	3300021498_10	0.907143	NA	Hydrothermal vent	Unknown	No
TACK	d__Archaea;p__Crenarchaeota;c__Bathyarchaeia;o__B26-1;f__B26-1;g__B63;s__	NA	3300021468_30	0.478398	NA	Hydrothermal vent	Unknown	No
TACK	d__Archaea;p__Crenarchaeota;c__Bathyarchaeia;o__B26-1;f__BA1;g__;s__	NA	3300024353_132	2.06925	NA	Terrestrial	Unknown	No
TACK	d__Archaea;p__Crenarchaeota;c__Bathyarchaeia;o__B26-1;f__BA1;g__;s__	NA	3300024353_40	2.08371	NA	Terrestrial	Unknown	No
TACK	d__Archaea;p__Crenarchaeota;c__Bathyarchaeia;o__B26-1;f__BA1;g__;s__	NA	3300017470_31	1.68953	NA	Hot-spring	Unknown	No
TACK	d__Archaea;p__Crenarchaeota;c__Bathyarchaeia;o__B26-1;f__BA1;g__BA2;s__	NA	3300027555_14	1.26094	NA	Marine	Unknown	No
TACK	d__Archaea;p__Crenarchaeota;c__Bathyarchaeia;o__B26-1;f__UBA233;g__;s__	NA	3300005298_14	1.68999	NA	Hot-spring	Unknown	Yes
TACK	d__Archaea;p__Crenarchaeota;c__Bathyarchaeia;o__B26-1;f__UBA233;g__;s__	NA	3300017402_10	1.00865	NA	Hot-spring	Unknown	No
TACK	d__Archaea;p__Crenarchaeota;c__Bathyarchaeia;o__B26-1;f__UBA233;g__;s__	NA	3300025446_11	2.52019	NA	Terrestrial	Unknown	No
TACK	d__Archaea;p__Crenarchaeota;c__Bathyarchaeia;o__B26-1;f__UBA233;g__;s__	NA	3300000866_15	1.31056	NA	Hypersaline environments	Unknown	Yes
TACK	d__Archaea;p__Crenarchaeota;c__Bathyarchaeia;o__B26-1;f__UBA233;g__;s__	NA	3300005298_22	1.46508	NA	Hot-spring	Unknown	No
TACK	d__Archaea;p__Crenarchaeota;c__Bathyarchaeia;o__B26-1;f__UBA233;g__;s__	NA	3300027904_40	1.32828	NA	Host-associated	Unknown	No
TACK	d__Archaea;p__Crenarchaeota;c__Bathyarchaeia;o__B26-1;f__UBA233;g__;s__	NA	3300013103_88	0.957784	NA	Marine	Unknown	No
TACK	d__Archaea;p__Crenarchaeota;c__Bathyarchaeia;o__B26-1;f__UBA233;g__;s__	NA	3300026311_49	1.99791	NA	Bioreactor	Unknown	No
TACK	d__Archaea;p__Crenarchaeota;c__Bathyarchaeia;o__B26-1;f__UBA233;g__;s__	NA	3300025105_76	1.85644	NA	Hot-spring	Unknown	No
TACK	d__Archaea;p__Crenarchaeota;c__Bathyarchaeia;o__B26-1;f__UBA233;g__;s__	NA	3300027863_81	2.65376	NA	Hot-spring	Unknown	No
TACK	d__Archaea;p__Crenarchaeota;c__Bathyarchaeia;o__B26-1;f__UBA233;g__;s__	NA	3300017398_19	1.26754	NA	Hot-spring	Unknown	Yes
TACK	d__Archaea;p__Crenarchaeota;c__Bathyarchaeia;o__B26-1;f__UBA233;g__;s__	NA	3300017400_34	1.20553	NA	Hot-spring	Unknown	Yes
TACK	d__Archaea;p__Crenarchaeota;c__Bathyarchaeia;o__B26-1;f__UBA233;g__;s__	NA	3300023091_10	1.80502	NA	Terrestrial	Unknown	No
TACK	d__Archaea;p__Crenarchaeota;c__Bathyarchaeia;o__B26-1;f__UBA233;g__;s__	NA	3300014869_6	1.22649	NA	Marine	Unknown	No
TACK	d__Archaea;p__Crenarchaeota;c__Bathyarchaeia;o__B26-1;f__UBA233;g__;s__	NA	3300017406_37	0.976589	NA	Hot-spring	Unknown	No
TACK	d__Archaea;p__Crenarchaeota;c__Bathyarchaeia;o__B26-1;f__UBA233;g__;s__	NA	3300025546_41	1.43554	NA	Hypersaline environments	Unknown	No
TACK	d__Archaea;p__Crenarchaeota;c__Bathyarchaeia;o__B26-1;f__UBA233;g__;s__	NA	3300017400_25	1.21392	NA	Hot-spring	Unknown	Yes
TACK	d__Archaea;p__Crenarchaeota;c__Bathyarchaeia;o__B26-1;f__UBA233;g__;s__	NA	3300017429_21	1.31494	NA	Hot-spring	Unknown	No
TACK	d__Archaea;p__Crenarchaeota;c__Bathyarchaeia;o__B26-1;f__UBA233;g__;s__	NA	3300025546_7	2.34374	NA	Hydrothermal vent	Unknown	Yes
TACK	d__Archaea;p__Crenarchaeota;c__Bathyarchaeia;o__B26-1;f__UBA233;g__;s__	NA	3300027863_229	1.11107	NA	Hot-spring	Unknown	No
TACK	d__Archaea;p__Crenarchaeota;c__Bathyarchaeia;o__B26-1;f__UBA233;g__;s__	NA	3300005278_12	1.23583	NA	Hot-spring	Unknown	No
TACK	d__Archaea;p__Crenarchaeota;c__Bathyarchaeia;o__B26-1;f__UBA233;g__;s__	NA	3300018064_12	1.11166	NA	Terrestrial	Unknown	No
TACK	d__Archaea;p__Crenarchaeota;c__Bathyarchaeia;o__B26-1;f__UBA233;g__;s__	NA	2189573022_11	1.92052	NA	Terrestrial	Unknown	No
TACK	d__Archaea;p__Crenarchaeota;c__Bathyarchaeia;o__B26-1;f__UBA233;g__;s__	NA	3300024433_56	1.07342	NA	Terrestrial	Unknown	No
TACK	d__Archaea;p__Crenarchaeota;c__Bathyarchaeia;o__B26-1;f__UBA233;g__;s__	NA	3300021493_14	0.573027	NA	Hydrothermal vent	Unknown	No
TACK	d__Archaea;p__Crenarchaeota;c__Bathyarchaeia;o__B26-1;f__UBA233;g__;s__	NA	3300027891_46	0.838976	NA	Host-associated	Unknown	No
TACK	d__Archaea;p__Crenarchaeota;c__Bathyarchaeia;o__B26-1;f__UBA233;g__;s__	NA	3300005278_16	1.09918	NA	Hot-spring	Unknown	Yes
TACK	d__Archaea;p__Crenarchaeota;c__Bathyarchaeia;o__B26-1;f__UBA233;g__;s__	NA	3300014886_48	0.559339	NA	Marine	Unknown	No
TACK	d__Archaea;p__Crenarchaeota;c__Bathyarchaeia;o__B26-1;f__UBA233;g__;s__	NA	3300009503_230	0.808833	NA	Hot-spring	Unknown	No
TACK	d__Archaea;p__Crenarchaeota;c__Bathyarchaeia;o__B26-1;f__UBA233;g__;s__	NA	3300025546_79	0.912959	NA	Freshwater	Unknown	No
TACK	d__Archaea;p__Crenarchaeota;c__Bathyarchaeia;o__B26-1;f__UBA233;g__;s__	NA	3300027863_160	1.63515	NA	Hot-spring	Unknown	Yes
TACK	d__Archaea;p__Crenarchaeota;c__Bathyarchaeia;o__B26-1;f__UBA233;g__;s__	NA	3300021509_22	0.806475	NA	Hydrothermal vent	Unknown	No
TACK	d__Archaea;p__Crenarchaeota;c__Bathyarchaeia;o__B26-1;f__UBA233;g__;s__	NA	3300002462_46	0.862515	NA	Host-associated	Unknown	No
TACK	d__Archaea;p__Crenarchaeota;c__Bathyarchaeia;o__B26-1;f__UBA233;g__;s__	NA	3300005298_46	0.393226	NA	Hot-spring	Unknown	No
TACK	d__Archaea;p__Crenarchaeota;c__Bathyarchaeia;o__B26-1;f__UBA233;g__;s__	NA	3300010167_106	1.35938	NA	Host-associated	Unknown	No
TACK	d__Archaea;p__Crenarchaeota;c__Bathyarchaeia;o__B26-1;f__UBA233;g__20-14-0-80-47-9;s__	NA	3300027902_70	1.03628	NA	Freshwater	Unknown	No
TACK	d__Archaea;p__Crenarchaeota;c__Bathyarchaeia;o__B26-1;f__UBA233;g__20-14-0-80-47-9;s__	NA	3300027896_55	2.55865	NA	Freshwater	Unknown	No
TACK	d__Archaea;p__Crenarchaeota;c__Bathyarchaeia;o__B26-1;f__UBA233;g__20-14-0-80-47-9;s__	NA	3300013133_65	1.22839	NA	Marine	Unknown	No
TACK	d__Archaea;p__Crenarchaeota;c__Bathyarchaeia;o__B26-1;f__UBA233;g__20-14-0-80-47-9;s__	NA	3300018024_21	2.49908	NA	Terrestrial	Unknown	No
TACK	d__Archaea;p__Crenarchaeota;c__Bathyarchaeia;o__B26-1;f__UBA233;g__20-14-0-80-47-9;s__	NA	3300025105_53	1.50748	NA	Hot-spring	Unknown	Yes
TACK	d__Archaea;p__Crenarchaeota;c__Bathyarchaeia;o__B26-1;f__UBA233;g__20-14-0-80-47-9;s__	NA	3300013129_81	0.856049	NA	Marine	Unknown	No
TACK	d__Archaea;p__Crenarchaeota;c__Bathyarchaeia;o__B26-1;f__UBA233;g__20-14-0-80-47-9;s__	NA	3300027825_25	1.1907	NA	Terrestrial	Unknown	No
TACK	d__Archaea;p__Crenarchaeota;c__Bathyarchaeia;o__B26-1;f__UBA233;g__20-14-0-80-47-9;s__	NA	3300027825_16	2.41414	NA	Terrestrial	Unknown	No
TACK	d__Archaea;p__Crenarchaeota;c__Bathyarchaeia;o__B26-1;f__UBA233;g__20-14-0-80-47-9;s__	NA	3300025498_22	1.16864	NA	Terrestrial	Unknown	No
TACK	d__Archaea;p__Crenarchaeota;c__Bathyarchaeia;o__B26-1;f__UBA233;g__20-14-0-80-47-9;s__	NA	3300027900_115	0.571287	NA	Freshwater	Unknown	No
TACK	d__Archaea;p__Crenarchaeota;c__Bathyarchaeia;o__B26-1;f__UBA233;g__AD8-1;s__	NA	3300028602_80	1.06813	NA	Freshwater	Unknown	No
TACK	d__Archaea;p__Crenarchaeota;c__Bathyarchaeia;o__B26-1;f__UBA233;g__AD8-1;s__	NA	3300026311_62	1.79985	NA	Bioreactor	Unknown	No
TACK	d__Archaea;p__Crenarchaeota;c__Bathyarchaeia;o__B26-1;f__UBA233;g__AD8-1;s__	NA	3300025161_69	1.28141	NA	Hot-spring	Unknown	No
TACK	d__Archaea;p__Crenarchaeota;c__Bathyarchaeia;o__B26-1;f__UBA233;g__AD8-1;s__	NA	3300010167_227	0.516554	NA	Host-associated	Unknown	No
TACK	d__Archaea;p__Crenarchaeota;c__Bathyarchaeia;o__B26-1;f__UBA233;g__AD8-1;s__GCA_001273385.1	NA	3300027917_111	1.41042	NA	Marine	Unknown	No
TACK	d__Archaea;p__Crenarchaeota;c__Bathyarchaeia;o__B26-1;f__UBA233;g__JdFR-07;s__GCA_002010975.1	NA	3300027323_29	1.65368	NA	Hydrothermal vent	Unknown	No
TACK	d__Archaea;p__Crenarchaeota;c__Bathyarchaeia;o__B26-1;f__UBA233;g__UBA11855;s__	NA	3300027904_39	1.51665	NA	Host-associated	Unknown	No
TACK	d__Archaea;p__Crenarchaeota;c__Bathyarchaeia;o__B26-1;f__UBA233;g__UBA11855;s__	NA	3300002504_14	1.5813	NA	Host-associated	Unknown	No
TACK	d__Archaea;p__Crenarchaeota;c__Bathyarchaeia;o__B26-1;f__UBA233;g__UBA11855;s__	NA	3300028327_14	1.41126	NA	Host-associated	Unknown	No
TACK	d__Archaea;p__Crenarchaeota;c__Bathyarchaeia;o__B26-1;f__UBA233;g__UBA11855;s__	NA	3300010882_29	2.46947	NA	Host-associated	Unknown	No
TACK	d__Archaea;p__Crenarchaeota;c__Bathyarchaeia;o__B26-1;f__UBA233;g__UBA11855;s__	NA	3300027864_44	1.75067	NA	Host-associated	Unknown	Yes
TACK	d__Archaea;p__Crenarchaeota;c__Bathyarchaeia;o__B26-1;f__UBA233;g__UBA11855;s__	NA	3300002450_23	1.61141	NA	Host-associated	Unknown	Yes
TACK	d__Archaea;p__Crenarchaeota;c__Bathyarchaeia;o__B26-1;f__UBA233;g__UBA11855;s__	NA	3300017522_36	1.72123	NA	Freshwater	Unknown	No
TACK	d__Archaea;p__Crenarchaeota;c__Bathyarchaeia;o__B26-1;f__UBA233;g__UBA11855;s__	NA	3300010882_50	1.27848	NA	Host-associated	Unknown	No
TACK	d__Archaea;p__Crenarchaeota;c__Bathyarchaeia;o__B26-1;f__UBA233;g__UBA11855;s__	NA	3300014151_15	1.78601	NA	Terrestrial	Unknown	No
TACK	d__Archaea;p__Crenarchaeota;c__Bathyarchaeia;o__B26-1;f__UBA233;g__UBA11855;s__	NA	3300002308_16	0.872249	NA	Host-associated	Unknown	No
TACK	d__Archaea;p__Crenarchaeota;c__Bathyarchaeia;o__B26-1;f__UBA233;g__UBA11855;s__	NA	3300015214_65	1.5917	NA	Terrestrial	Unknown	No
TACK	d__Archaea;p__Crenarchaeota;c__Bathyarchaeia;o__B26-1;f__UBA233;g__UBA11855;s__	NA	3300010049_65	1.71248	NA	Host-associated	Unknown	No
TACK	d__Archaea;p__Crenarchaeota;c__Bathyarchaeia;o__B26-1;f__UBA233;g__UBA233;s__GCA_002010925.1	NA	3300002481_38	0.90328	NA	Hydrothermal vent	Unknown	No
TACK	d__Archaea;p__Crenarchaeota;c__Bathyarchaeia;o__B26-1;f__UBA233;g__UBA233;s__GCA_002507245.1	NA	3300027323_41	1.09472	NA	Hydrothermal vent	Unknown	No
TACK	d__Archaea;p__Crenarchaeota;c__Bathyarchaeia;o__ex4484-135;f__ex4484-135;g__;s__	NA	3300014913_51	0.842611	NA	Marine	Unknown	No
TACK	d__Archaea;p__Crenarchaeota;c__Bathyarchaeia;o__ex4484-135;f__ex4484-135;g__ex4484-135;s__	NA	3300017513_47	0.711357	NA	Hydrothermal vent	Unknown	No
TACK	d__Archaea;p__Crenarchaeota;c__Bathyarchaeia;o__ex4484-135;f__ex4484-135;g__ex4484-135;s__	NA	3300022170_10	1.01336	NA	Hydrothermal vent	Unknown	No
TACK	d__Archaea;p__Crenarchaeota;c__Bathyarchaeia;o__RBG-16-48-13;f__;g__;s__	NA	3300013127_82	0.757293	NA	Marine	Unknown	No
TACK	d__Archaea;p__Crenarchaeota;c__Bathyarchaeia;o__RBG-16-48-13;f__;g__;s__	NA	3300001782_50	0.700634	NA	Marine	Unknown	No
TACK	d__Archaea;p__Crenarchaeota;c__Bathyarchaeia;o__TCS64;f__;g__;s__	NA	3300024423_13	1.48302	NA	Hydrothermal vent	Unknown	No
TACK	d__Archaea;p__Crenarchaeota;c__Bathyarchaeia;o__TCS64;f__;g__;s__	NA	3300022470_34	0.844057	NA	Hydrothermal vent	Unknown	No
TACK	d__Archaea;p__Crenarchaeota;c__Bathyarchaeia;o__TCS64;f__;g__;s__	NA	3300021472_35	1.0996	NA	Hydrothermal vent	Unknown	No
TACK	d__Archaea;p__Crenarchaeota;c__Bathyarchaeia;o__TCS64;f__;g__;s__	NA	3300017513_45	0.703142	NA	Hydrothermal vent	Unknown	No
TACK	d__Archaea;p__Crenarchaeota;c__Bathyarchaeia;o__TCS64;f__TCS64;g__;s__	NA	3300014886_24	1.03189	NA	Marine	Unknown	No
TACK	d__Archaea;p__Crenarchaeota;c__Bathyarchaeia;o__TCS64;f__TCS64;g__;s__	NA	3300027742_46	0.675651	NA	Marine	Unknown	No
TACK	d__Archaea;p__Crenarchaeota;c__Bathyarchaeia;o__TCS64;f__TCS64;g__RBG-16-57-9;s__	NA	3300005645_23	1.47747	NA	Hypersaline environments	Unknown	No
TACK	d__Archaea;p__Crenarchaeota;c__Bathyarchaeia;o__TCS64;f__TCS64;g__RBG-16-57-9;s__	NA	3300021467_23	0.463238	NA	Hydrothermal vent	Unknown	No
TACK	d__Archaea;p__Crenarchaeota;c__Bathyarchaeia;o__TCS64;f__TCS64;g__UBA8941;s__	NA	3300028028_28	1.16575	NA	Terrestrial	Unknown	No
TACK	d__Archaea;p__Crenarchaeota;c__Korarchaeia;o__;f__;g__;s__	NA	3300014914_45	0.96653	NA	Marine	Unknown	No
TACK	d__Archaea;p__Crenarchaeota;c__Korarchaeia;o__;f__;g__;s__	NA	3300017513_31	1.03941	NA	Hydrothermal vent	Unknown	No
TACK	d__Archaea;p__Crenarchaeota;c__Korarchaeia;o__Korarchaeales;f__;g__;s__	NA	3300014913_21	1.57259	NA	Marine	Unknown	No
TACK	d__Archaea;p__Crenarchaeota;c__Korarchaeia;o__Korarchaeales;f__;g__;s__	NA	3300014914_102	0.360184	NA	Marine	Unknown	No
TACK	d__Archaea;p__Crenarchaeota;c__Korarchaeia;o__Korarchaeales;f__;g__;s__	NA	3300014887_59	0.462416	NA	Marine	Unknown	No
TACK	d__Archaea;p__Crenarchaeota;c__Korarchaeia;o__Korarchaeales;f__Korarchaeaceae;g__;s__	NA	3300024423_7	1.82121	NA	Hydrothermal vent	Unknown	No
TACK	d__Archaea;p__Crenarchaeota;c__Korarchaeia;o__Korarchaeales;f__Korarchaeaceae;g__;s__	NA	3300027863_148	1.69359	NA	Hot-spring	Unknown	No
TACK	d__Archaea;p__Crenarchaeota;c__Korarchaeia;o__Korarchaeales;f__Korarchaeaceae;g__Korarchaeum;s__	NA	3300020139_34	1.53596	NA	Marine	Unknown	Yes
TACK	d__Archaea;p__Crenarchaeota;c__Korarchaeia;o__Korarchaeales;f__Korarchaeaceae;g__Korarchaeum;s__	NA	3300028398_30	1.91148	NA	Hydrothermal vent	Unknown	No
TACK	d__Archaea;p__Crenarchaeota;c__Korarchaeia;o__Korarchaeales;f__Korarchaeaceae;g__Korarchaeum;s__	NA	3300005275_7	1.4708	NA	Hot-spring	Unknown	Yes
TACK	d__Archaea;p__Crenarchaeota;c__Korarchaeia;o__Korarchaeales;f__Korarchaeaceae;g__Korarchaeum;s__	NA	3300026531_26	1.62247	NA	Hydrothermal vent	Unknown	No
TACK	d__Archaea;p__Crenarchaeota;c__Korarchaeia;o__Korarchaeales;f__Korarchaeaceae;g__Korarchaeum;s__GCF_000019605.1	NA	3300025546_38	1.6126	NA	Hypersaline environments	Unknown	Yes
TACK	d__Archaea;p__Crenarchaeota;c__Korarchaeia;o__Korarchaeales;f__Korarchaeaceae;g__Korarchaeum;s__GCF_000019605.1	NA	3300027863_171	1.52188	NA	Hot-spring	Unknown	Yes
TACK	d__Archaea;p__Crenarchaeota;c__Korarchaeia;o__Korarchaeales;f__Korarchaeaceae;g__Korarchaeum;s__GCF_000019605.1	NA	3300009503_170	1.29329	NA	Hot-spring	Unknown	Yes
TACK	d__Archaea;p__Crenarchaeota;c__Methanomethylicia;o__;f__;g__;s__	NA	3300017398_9	1.64722	NA	Hot-spring	Unknown	No
TACK	d__Archaea;p__Crenarchaeota;c__Methanomethylicia;o__;f__;g__;s__	NA	3300021469_12	1.32028	NA	Hydrothermal vent	Unknown	No
TACK	d__Archaea;p__Crenarchaeota;c__Methanomethylicia;o__;f__;g__;s__	NA	3300000866_10	1.3087	NA	Hot-spring	Unknown	No
TACK	d__Archaea;p__Crenarchaeota;c__Methanomethylicia;o__;f__;g__;s__	NA	3300022470_13	1.77118	NA	Hydrothermal vent	Unknown	No
TACK	d__Archaea;p__Crenarchaeota;c__Methanomethylicia;o__;f__;g__;s__	NA	3300021472_22	1.57879	NA	Hydrothermal vent	Unknown	No
TACK	d__Archaea;p__Crenarchaeota;c__Methanomethylicia;o__;f__;g__;s__	NA	3300017533_59	0.44973	NA	Hydrothermal vent	Unknown	No
TACK	d__Archaea;p__Crenarchaeota;c__Methanomethylicia;o__;f__;g__;s__	NA	3300025546_64	1.15547	NA	Hydrothermal vent	Unknown	No
TACK	d__Archaea;p__Crenarchaeota;c__Methanomethylicia;o__;f__;g__;s__	NA	3300017400_49	0.910315	NA	Hot-spring	Unknown	No
TACK	d__Archaea;p__Crenarchaeota;c__Methanomethylicia;o__;f__;g__;s__	NA	3300021472_57	0.361343	NA	Hydrothermal vent	Unknown	No
TACK	d__Archaea;p__Crenarchaeota;c__Methanomethylicia;o__;f__;g__;s__	NA	3300017391_23	1.09933	NA	Hot-spring	Unknown	Yes
TACK	d__Archaea;p__Crenarchaeota;c__Methanomethylicia;o__;f__;g__;s__	NA	3300021591_6	0.573587	NA	Hydrothermal vent	Unknown	No
TACK	d__Archaea;p__Crenarchaeota;c__Methanomethylicia;o__;f__;g__;s__	NA	3300027863_465	0.2335	NA	Hot-spring	Unknown	No
TACK	d__Archaea;p__Crenarchaeota;c__Methanomethylicia;o__;f__;g__;s__	NA	3300017402_32	0.362806	NA	Hot-spring	Unknown	No
TACK	d__Archaea;p__Crenarchaeota;c__Methanomethylicia;o__;f__;g__;s__	NA	3300027863_390	0.380561	NA	Hot-spring	Unknown	No
TACK	d__Archaea;p__Crenarchaeota;c__Methanomethylicia;o__;f__;g__;s__	NA	3300017406_67	0.360269	NA	Hot-spring	Unknown	No
TACK	d__Archaea;p__Crenarchaeota;c__Methanomethylicia;o__;f__;g__;s__	NA	3300020139_55	0.838703	NA	Marine	Unknown	No
TACK	d__Archaea;p__Crenarchaeota;c__Methanomethylicia;o__;f__;g__;s__	NA	3300014911_23	1.85332	NA	Marine	Unknown	No
TACK	d__Archaea;p__Crenarchaeota;c__Methanomethylicia;o__;f__;g__;s__	NA	3300021492_5	0.634969	NA	Hydrothermal vent	Unknown	No
TACK	d__Archaea;p__Crenarchaeota;c__Methanomethylicia;o__;f__;g__;s__	NA	3300014887_68	0.314997	NA	Marine	Unknown	No
TACK	d__Archaea;p__Crenarchaeota;c__Methanomethylicia;o__;f__;g__;s__	NA	3300020139_40	1.28028	NA	Marine	Unknown	Yes
TACK	d__Archaea;p__Crenarchaeota;c__Methanomethylicia;o__;f__;g__;s__	NA	3300014887_30	1.13004	NA	Marine	Unknown	No
TACK	d__Archaea;p__Crenarchaeota;c__Methanomethylicia;o__;f__;g__;s__	NA	3300005275_16	0.917986	NA	Hot-spring	Unknown	Yes
TACK	d__Archaea;p__Crenarchaeota;c__Methanomethylicia;o__;f__;g__;s__	NA	3300009503_252	0.653912	NA	Hot-spring	Unknown	No
TACK	d__Archaea;p__Crenarchaeota;c__Methanomethylicia;o__;f__;g__;s__	NA	3300017400_4	2.00675	NA	Hot-spring	Unknown	No
TACK	d__Archaea;p__Crenarchaeota;c__Methanomethylicia;o__;f__;g__;s__	NA	3300005278_31	0.405524	NA	Hot-spring	Unknown	No
TACK	d__Archaea;p__Crenarchaeota;c__Methanomethylicia;o__;f__;g__;s__	NA	3300014911_62	0.837726	NA	Marine	Unknown	No
TACK	d__Archaea;p__Crenarchaeota;c__Methanomethylicia;o__;f__;g__;s__	NA	3300017400_22	1.37461	NA	Hot-spring	Unknown	Yes
TACK	d__Archaea;p__Crenarchaeota;c__Methanomethylicia;o__;f__;g__;s__	NA	3300000866_12	1.41894	NA	Hot-spring	Unknown	Yes
TACK	d__Archaea;p__Crenarchaeota;c__Methanomethylicia;o__Methanomethyliales;f__;g__;s__	NA	3300022470_28	0.987433	NA	Hydrothermal vent	Unknown	No
TACK	d__Archaea;p__Crenarchaeota;c__Methanomethylicia;o__Methanomethyliales;f__;g__;s__	NA	3300014911_50	1.09158	NA	Marine	Unknown	No
TACK	d__Archaea;p__Crenarchaeota;c__Methanomethylicia;o__Methanomethyliales;f__;g__;s__	NA	3300025546_69	1.11508	NA	Freshwater	Unknown	No
TACK	d__Archaea;p__Crenarchaeota;c__Methanomethylicia;o__Methanomethyliales;f__;g__;s__	NA	3300005278_34	0.295594	NA	Hot-spring	Unknown	No
TACK	d__Archaea;p__Crenarchaeota;c__Methanomethylicia;o__Methanomethyliales;f__Methanomethyliaceae;g__;s__	NA	3300027863_271	0.770817	NA	Hot-spring	Unknown	No
TACK	d__Archaea;p__Crenarchaeota;c__Methanomethylicia;o__Methanomethyliales;f__Methanomethyliaceae;g__;s__	NA	3300020084_75	1.38617	NA	Freshwater	Unknown	No
TACK	d__Archaea;p__Crenarchaeota;c__Methanomethylicia;o__Methanomethyliales;f__Methanomethyliaceae;g__;s__	NA	3300020222_88	1.34944	NA	Freshwater	Unknown	No
TACK	d__Archaea;p__Crenarchaeota;c__Methanomethylicia;o__Methanomethyliales;f__Methanomethyliaceae;g__;s__	NA	3300018004_20	1.07451	NA	Terrestrial	Unknown	No
TACK	d__Archaea;p__Crenarchaeota;c__Methanomethylicia;o__Methanomethyliales;f__Methanomethyliaceae;g__;s__	NA	3300018024_26	1.13714	NA	Terrestrial	Unknown	No
TACK	d__Archaea;p__Crenarchaeota;c__Methanomethylicia;o__Methanomethyliales;f__Methanomethyliaceae;g__;s__	NA	3300023177_27	1.1708	NA	Freshwater	Unknown	No
TACK	d__Archaea;p__Crenarchaeota;c__Methanomethylicia;o__Methanomethyliales;f__Methanomethyliaceae;g__;s__	NA	3300020109_82	1.44279	NA	Freshwater	Unknown	No
TACK	d__Archaea;p__Crenarchaeota;c__Methanomethylicia;o__Methanomethyliales;f__Methanomethyliaceae;g__;s__	NA	3300018023_27	0.524869	NA	Terrestrial	Unknown	No
TACK	d__Archaea;p__Crenarchaeota;c__Methanomethylicia;o__Methanomethyliales;f__Methanomethyliaceae;g__;s__	NA	3300017931_26	0.59565	NA	Terrestrial	Unknown	No
TACK	d__Archaea;p__Crenarchaeota;c__Methanomethylicia;o__Methanomethyliales;f__Methanomethyliaceae;g__;s__	NA	3300018030_25	0.654651	NA	Terrestrial	Unknown	No
TACK	d__Archaea;p__Crenarchaeota;c__Methanomethylicia;o__Methanomethyliales;f__Methanomethyliaceae;g__;s__	NA	3300025472_25	1.11356	NA	Terrestrial	Unknown	No
TACK	d__Archaea;p__Crenarchaeota;c__Methanomethylicia;o__Methanomethyliales;f__Methanomethyliaceae;g__;s__	NA	3300025161_94	0.580542	NA	Hot-spring	Unknown	No
TACK	d__Archaea;p__Crenarchaeota;c__Methanomethylicia;o__Methanomethyliales;f__Methanomethyliaceae;g__;s__	NA	3300018025_21	1.26158	NA	Terrestrial	Unknown	No
TACK	d__Archaea;p__Crenarchaeota;c__Methanomethylicia;o__Methanomethyliales;f__Methanomethyliaceae;g__;s__	NA	3300005298_36	0.710311	NA	Hot-spring	Unknown	No
TACK	d__Archaea;p__Crenarchaeota;c__Methanomethylicia;o__Methanomethyliales;f__Methanomethyliaceae;g__;s__	NA	3300020074_84	0.894299	NA	Freshwater	Unknown	No
TACK	d__Archaea;p__Crenarchaeota;c__Methanomethylicia;o__Methanomethyliales;f__Methanomethyliaceae;g__;s__	NA	3300025546_61	1.17067	NA	Freshwater	Unknown	No
TACK	d__Archaea;p__Crenarchaeota;c__Methanomethylicia;o__Methanomethyliales;f__Methanomethyliaceae;g__Methanomethylicus;s__	NA	3300021843_70	0.743	NA	Bioreactor	Unknown	No
TACK	d__Archaea;p__Crenarchaeota;c__Methanomethylicia;o__Methanomethyliales;f__Methanomethyliaceae;g__Methanomethylicus;s__GCA_001717035.1	NA	3300028622_33	0.469964	NA	Bioreactor	Unknown	No
TACK	d__Archaea;p__Crenarchaeota;c__Methanomethylicia;o__Methanomethyliales;f__Methanomethyliaceae;g__Methanomethylicus;s__GCA_001717035.1	NA	3300021603_53	0.840839	NA	Bioreactor	Unknown	No
TACK	d__Archaea;p__Crenarchaeota;c__Methanomethylicia;o__Methanomethyliales;f__Methanomethyliaceae;g__Methanomethylicus;s__GCA_001717035.1	NA	3300028625_31	0.819594	NA	Bioreactor	Unknown	No
TACK	d__Archaea;p__Crenarchaeota;c__Methanomethylicia;o__Methanomethyliales;f__Methanomethyliaceae;g__Methanomethylicus;s__GCA_001717035.1	NA	3300009566_44	0.598912	NA	Freshwater	Unknown	No
TACK	d__Archaea;p__Crenarchaeota;c__Methanomethylicia;o__Methanomethyliales;f__Methanomethyliaceae;g__Methanosuratus;s__	NA	3300027863_286	0.672528	NA	Hot-spring	Unknown	No
TACK	d__Archaea;p__Crenarchaeota;c__Methanomethylicia;o__Methanomethyliales;f__Methanomethyliaceae;g__Methanosuratus;s__	NA	3300009503_203	0.996981	NA	Hot-spring	Unknown	No
TACK	d__Archaea;p__Crenarchaeota;c__Nitrososphaeria;o__;f__;g__;s__	NA	3300009760_26	1.28868	NA	Terrestrial	Unknown	No
TACK	d__Archaea;p__Crenarchaeota;c__Nitrososphaeria;o__;f__;g__;s__	NA	3300018013_21	1.52101	NA	Terrestrial	Unknown	No
TACK	d__Archaea;p__Crenarchaeota;c__Nitrososphaeria;o__;f__;g__;s__	NA	3300010339_25	1.28211	NA	Terrestrial	Unknown	No
TACK	d__Archaea;p__Crenarchaeota;c__Nitrososphaeria;o__;f__;g__;s__	NA	3300017429_24	0.91654	NA	Hot-spring	Unknown	No
TACK	d__Archaea;p__Crenarchaeota;c__Nitrososphaeria;o__;f__;g__;s__	NA	3300027854_36	1.68142	NA	Terrestrial	Unknown	No
TACK	d__Archaea;p__Crenarchaeota;c__Nitrososphaeria;o__;f__;g__;s__	NA	3300027863_177	1.53532	NA	Hot-spring	Unknown	No
TACK	d__Archaea;p__Crenarchaeota;c__Nitrososphaeria;o__;f__;g__;s__	NA	3300017429_20	1.28851	NA	Hot-spring	Unknown	No
TACK	d__Archaea;p__Crenarchaeota;c__Nitrososphaeria;o__;f__;g__;s__	NA	3300025442_17	1.36314	NA	Terrestrial	Unknown	No
TACK	d__Archaea;p__Crenarchaeota;c__Nitrososphaeria;o__;f__;g__;s__	NA	3300027905_87	1.25939	NA	Terrestrial	Unknown	No
TACK	d__Archaea;p__Crenarchaeota;c__Nitrososphaeria;o__;f__;g__;s__	NA	3300025546_51	1.42465	NA	Freshwater	Unknown	No
TACK	d__Archaea;p__Crenarchaeota;c__Nitrososphaeria;o__;f__;g__;s__	NA	3300023101_10	1.63318	NA	Terrestrial	Unknown	No
TACK	d__Archaea;p__Crenarchaeota;c__Nitrososphaeria;o__;f__;g__;s__	NA	3300023090_8	1.12178	NA	Terrestrial	Unknown	No
TACK	d__Archaea;p__Crenarchaeota;c__Nitrososphaeria;o__;f__;g__;s__	NA	3300005858_29	1.27822	NA	Freshwater	Unknown	No
TACK	d__Archaea;p__Crenarchaeota;c__Nitrososphaeria;o__;f__;g__;s__	NA	3300022470_25	1.0876	NA	Hydrothermal vent	Unknown	No
TACK	d__Archaea;p__Crenarchaeota;c__Nitrososphaeria;o__;f__;g__;s__	NA	3300014491_14	2.21994	NA	Terrestrial	Unknown	No
TACK	d__Archaea;p__Crenarchaeota;c__Nitrososphaeria;o__Caldiarchaeales;f__;g__;s__	NA	3300017406_6	1.70248	NA	Hot-spring	Unknown	No
TACK	d__Archaea;p__Crenarchaeota;c__Nitrososphaeria;o__Caldiarchaeales;f__Caldiarchaeaceae;g__;s__	NA	3300020153_51	1.27031	NA	Marine	Unknown	No
TACK	d__Archaea;p__Crenarchaeota;c__Nitrososphaeria;o__Caldiarchaeales;f__Caldiarchaeaceae;g__Caldiarchaeum;s__	NA	3300005300_19	1.42306	NA	Hot-spring	Unknown	No
TACK	d__Archaea;p__Crenarchaeota;c__Nitrososphaeria;o__Caldiarchaeales;f__Caldiarchaeaceae;g__Caldiarchaeum;s__	NA	3300017395_21	0.902557	NA	Hot-spring	Unknown	No
TACK	d__Archaea;p__Crenarchaeota;c__Nitrososphaeria;o__Caldiarchaeales;f__Caldiarchaeaceae;g__Caldiarchaeum;s__	NA	3300017400_40	0.952359	NA	Hot-spring	Unknown	No
TACK	d__Archaea;p__Crenarchaeota;c__Nitrososphaeria;o__Caldiarchaeales;f__Caldiarchaeaceae;g__Caldiarchaeum;s__	NA	3300017398_33	0.988487	NA	Hot-spring	Unknown	No
TACK	d__Archaea;p__Crenarchaeota;c__Nitrososphaeria;o__Caldiarchaeales;f__Caldiarchaeaceae;g__Caldiarchaeum;s__	NA	3300025349_12	1.52771	NA	Hot-spring	Unknown	No
TACK	d__Archaea;p__Crenarchaeota;c__Nitrososphaeria;o__Caldiarchaeales;f__Caldiarchaeaceae;g__Caldiarchaeum;s__	NA	3300005858_27	1.45538	NA	Freshwater	Unknown	No
TACK	d__Archaea;p__Crenarchaeota;c__Nitrososphaeria;o__Caldiarchaeales;f__JGI-0000106-J15;g__;s__	NA	3300025546_92	0.752988	NA	Freshwater	Unknown	No
TACK	d__Archaea;p__Crenarchaeota;c__Nitrososphaeria;o__Caldiarchaeales;f__JGI-0000106-J15;g__;s__	NA	3300014913_55	0.735902	NA	Marine	Unknown	No
TACK	d__Archaea;p__Crenarchaeota;c__Nitrososphaeria;o__Caldiarchaeales;f__JGI-0000106-J15;g__;s__	NA	3300013103_104	0.810011	NA	Marine	Unknown	No
TACK	d__Archaea;p__Crenarchaeota;c__Nitrososphaeria;o__Caldiarchaeales;f__JGI-0000106-J15;g__;s__	NA	3300017402_14	0.821224	NA	Hot-spring	Unknown	No
TACK	d__Archaea;p__Crenarchaeota;c__Nitrososphaeria;o__Caldiarchaeales;f__JGI-0000106-J15;g__;s__	NA	3300017406_41	0.812389	NA	Hot-spring	Unknown	No
TACK	d__Archaea;p__Crenarchaeota;c__Nitrososphaeria;o__Caldiarchaeales;f__JGI-0000106-J15;g__;s__	NA	3300017398_38	0.917812	NA	Hot-spring	Unknown	No
TACK	d__Archaea;p__Crenarchaeota;c__Nitrososphaeria;o__Caldiarchaeales;f__JGI-0000106-J15;g__;s__	NA	3300017406_30	1.09111	NA	Hot-spring	Unknown	No
TACK	d__Archaea;p__Crenarchaeota;c__Nitrososphaeria;o__Caldiarchaeales;f__JGI-0000106-J15;g__;s__	NA	3300021588_7	0.813786	NA	Hydrothermal vent	Unknown	No
TACK	d__Archaea;p__Crenarchaeota;c__Nitrososphaeria;o__Caldiarchaeales;f__JGI-0000106-J15;g__;s__	NA	3300005278_26	0.70888	NA	Hot-spring	Unknown	No
TACK	d__Archaea;p__Crenarchaeota;c__Nitrososphaeria;o__Caldiarchaeales;f__JGI-0000106-J15;g__;s__	NA	3300027863_233	0.958161	NA	Hot-spring	Unknown	No
TACK	d__Archaea;p__Crenarchaeota;c__Nitrososphaeria;o__Caldiarchaeales;f__JGI-0000106-J15;g__;s__	NA	3300017400_46	0.933858	NA	Hot-spring	Unknown	No
TACK	d__Archaea;p__Crenarchaeota;c__Nitrososphaeria;o__Caldiarchaeales;f__JGI-0000106-J15;g__;s__	NA	3300000866_21	1.04081	NA	Hot-spring	Unknown	No
TACK	d__Archaea;p__Crenarchaeota;c__Nitrososphaeria;o__Caldiarchaeales;f__JGI-0000106-J15;g__;s__	NA	3300005275_15	1.03922	NA	Hot-spring	Unknown	No
TACK	d__Archaea;p__Crenarchaeota;c__Nitrososphaeria;o__Caldiarchaeales;f__JGI-0000106-J15;g__;s__	NA	3300005298_30	1.19138	NA	Hot-spring	Unknown	No
TACK	d__Archaea;p__Crenarchaeota;c__Nitrososphaeria;o__Caldiarchaeales;f__JGI-0000106-J15;g__;s__	NA	3300025546_67	1.14297	NA	Hydrothermal vent	Unknown	No
TACK	d__Archaea;p__Crenarchaeota;c__Nitrososphaeria;o__Caldiarchaeales;f__JGI-0000106-J15;g__;s__	NA	3300017400_35	1.21674	NA	Hot-spring	Unknown	No
TACK	d__Archaea;p__Crenarchaeota;c__Nitrososphaeria;o__Caldiarchaeales;f__JGI-0000106-J15;g__;s__	NA	3300027863_223	1.17924	NA	Hot-spring	Unknown	No
TACK	d__Archaea;p__Crenarchaeota;c__Nitrososphaeria;o__Caldiarchaeales;f__JGI-0000106-J15;g__JGI-0000106-J15;s__	NA	3300017395_3	2.60319	NA	Hot-spring	Unknown	No
TACK	d__Archaea;p__Crenarchaeota;c__Nitrososphaeria;o__Caldiarchaeales;f__JGI-0000106-J15;g__JGI-0000106-J15;s__	NA	3300017406_15	1.39997	NA	Hot-spring	Unknown	No
TACK	d__Archaea;p__Crenarchaeota;c__Nitrososphaeria;o__Caldiarchaeales;f__JGI-0000106-J15;g__JGI-0000106-J15;s__	NA	3300017391_21	1.11181	NA	Hot-spring	Unknown	No
TACK	d__Archaea;p__Crenarchaeota;c__Nitrososphaeria;o__Caldiarchaeales;f__JGI-0000106-J15;g__JGI-0000106-J15;s__	NA	3300017398_14	1.49669	NA	Hot-spring	Unknown	No
TACK	d__Archaea;p__Crenarchaeota;c__Nitrososphaeria;o__Caldiarchaeales;f__JGI-0000106-J15;g__JGI-0000106-J15;s__	NA	3300025546_35	1.50336	NA	Hydrothermal vent	Unknown	No
TACK	d__Archaea;p__Crenarchaeota;c__Nitrososphaeria;o__Caldiarchaeales;f__JGI-0000106-J15;g__JGI-0000106-J15;s__	NA	3300000866_14	1.42506	NA	Hot-spring	Unknown	No
TACK	d__Archaea;p__Crenarchaeota;c__Nitrososphaeria;o__Caldiarchaeales;f__JGI-0000106-J15;g__JGI-0000106-J15;s__GCA_000405685.1	NA	3300005298_24	1.34795	NA	Hot-spring	Unknown	No
TACK	d__Archaea;p__Crenarchaeota;c__Nitrososphaeria;o__Caldiarchaeales;f__JGI-0000106-J15;g__JGI-0000106-J15;s__GCA_000405685.1	NA	3300005278_23	0.77363	NA	Hot-spring	Unknown	No
TACK	d__Archaea;p__Crenarchaeota;c__Nitrososphaeria;o__Caldiarchaeales;f__JGI-0000106-J15;g__JGI-0000106-J15;s__GCA_000405685.1	NA	3300020139_38	1.33002	NA	Marine	Unknown	No
TACK	d__Archaea;p__Crenarchaeota;c__Nitrososphaeria;o__Caldiarchaeales;f__JGI-OTU-1;g__;s__	NA	3300017391_17	1.22961	NA	Hot-spring	Unknown	No
TACK	d__Archaea;p__Crenarchaeota;c__Nitrososphaeria;o__Caldiarchaeales;f__JGI-OTU-1;g__;s__	NA	3300020139_36	1.45021	NA	Marine	Unknown	No
TACK	d__Archaea;p__Crenarchaeota;c__Nitrososphaeria;o__Caldiarchaeales;f__JGI-OTU-1;g__;s__	NA	3300025350_16	1.69292	NA	Hot-spring	Unknown	No
TACK	d__Archaea;p__Crenarchaeota;c__Nitrososphaeria;o__Caldiarchaeales;f__JGI-OTU-1;g__;s__	NA	3300025349_14	1.55472	NA	Hot-spring	Unknown	No
TACK	d__Archaea;p__Crenarchaeota;c__Nitrososphaeria;o__Caldiarchaeales;f__JGI-OTU-1;g__;s__	NA	3300025546_108	0.494303	NA	Hydrothermal vent	Unknown	No
TACK	d__Archaea;p__Crenarchaeota;c__Nitrososphaeria;o__Caldiarchaeales;f__JGI-OTU-1;g__;s__	NA	3300005858_30	1.17527	NA	Freshwater	Unknown	No
TACK	d__Archaea;p__Crenarchaeota;c__Nitrososphaeria;o__Caldiarchaeales;f__JGI-OTU-1;g__;s__	NA	3300017389_18	0.992407	NA	Hot-spring	Unknown	No
TACK	d__Archaea;p__Crenarchaeota;c__Nitrososphaeria;o__Caldiarchaeales;f__JGI-OTU-1;g__;s__	NA	3300005300_27	1.02877	NA	Hot-spring	Unknown	No
TACK	d__Archaea;p__Crenarchaeota;c__Nitrososphaeria;o__Caldiarchaeales;f__JGI-OTU-1;g__;s__	NA	3300020153_52	1.26638	NA	Marine	Unknown	No
TACK	d__Archaea;p__Crenarchaeota;c__Nitrososphaeria;o__Caldiarchaeales;f__JGI-OTU-1;g__;s__	NA	3300019289_2	1.25063	NA	Hot-spring	Unknown	No
TACK	d__Archaea;p__Crenarchaeota;c__Nitrososphaeria;o__Caldiarchaeales;f__JGI-OTU-1;g__;s__	NA	3300005255_5	1.18268	NA	Hot-spring	Unknown	No
TACK	d__Archaea;p__Crenarchaeota;c__Nitrososphaeria;o__Caldiarchaeales;f__JGI-OTU-1;g__;s__	NA	3300000865_15	1.36772	NA	Hot-spring	Unknown	No
TACK	d__Archaea;p__Crenarchaeota;c__Nitrososphaeria;o__Caldiarchaeales;f__JGI-OTU-1;g__;s__	NA	3300017395_13	1.28747	NA	Hot-spring	Unknown	No
TACK	d__Archaea;p__Crenarchaeota;c__Nitrososphaeria;o__Caldiarchaeales;f__JGI-OTU-1;g__;s__	NA	3300020145_8	1.46847	NA	Marine	Unknown	No
TACK	d__Archaea;p__Crenarchaeota;c__Nitrososphaeria;o__Caldiarchaeales;f__JGI-OTU-1;g__;s__	NA	3300017389_15	1.36719	NA	Hot-spring	Unknown	No
TACK	d__Archaea;p__Crenarchaeota;c__Nitrososphaeria;o__Caldiarchaeales;f__JGI-OTU-1;g__JGI-OTU-1;s__	NA	3300025349_20	1.30718	NA	Hot-spring	Unknown	No
TACK	d__Archaea;p__Crenarchaeota;c__Nitrososphaeria;o__Caldiarchaeales;f__JGI-OTU-1;g__JGI-OTU-1;s__	NA	3300005966_12	1.05965	NA	Hot-spring	Unknown	No
TACK	d__Archaea;p__Crenarchaeota;c__Nitrososphaeria;o__Caldiarchaeales;f__JGI-OTU-1;g__JGI-OTU-1;s__	NA	3300017398_30	1.16546	NA	Hot-spring	Unknown	No
TACK	d__Archaea;p__Crenarchaeota;c__Nitrososphaeria;o__Caldiarchaeales;f__JGI-OTU-1;g__JGI-OTU-1;s__	NA	3300017400_50	0.805947	NA	Hot-spring	Unknown	No
TACK	d__Archaea;p__Crenarchaeota;c__Nitrososphaeria;o__Caldiarchaeales;f__JGI-OTU-1;g__JGI-OTU-1;s__	NA	3300025345_14	1.23991	NA	Hot-spring	Unknown	No
TACK	d__Archaea;p__Crenarchaeota;c__Nitrososphaeria;o__Caldiarchaeales;f__JGI-OTU-1;g__JGI-OTU-1;s__GCA_000494145.1	NA	3300005300_25	1.08143	NA	Hot-spring	Unknown	No
TACK	d__Archaea;p__Crenarchaeota;c__Nitrososphaeria;o__Caldiarchaeales;f__JGI-OTU-1;g__JGI-OTU-1;s__GCA_000494145.1	NA	3300020139_42	1.24931	NA	Marine	Unknown	No
TACK	d__Archaea;p__Crenarchaeota;c__Nitrososphaeria;o__Caldiarchaeales;f__JGI-OTU-1;g__JGI-OTU-1;s__GCA_000494145.1	NA	3300005255_4	1.49772	NA	Hot-spring	Unknown	No
TACK	d__Archaea;p__Crenarchaeota;c__Nitrososphaeria;o__ex4484-205;f__;g__;s__	NA	3300009503_127	1.66481	NA	Hot-spring	Unknown	No
TACK	d__Archaea;p__Crenarchaeota;c__Nitrososphaeria;o__ex4484-205;f__;g__;s__	NA	3300017400_11	1.47913	NA	Hot-spring	Unknown	No
TACK	d__Archaea;p__Crenarchaeota;c__Nitrososphaeria;o__ex4484-205;f__;g__;s__	NA	3300017398_35	0.980011	NA	Hot-spring	Unknown	No
TACK	d__Archaea;p__Crenarchaeota;c__Nitrososphaeria;o__ex4484-205;f__;g__;s__	NA	3300025546_21	1.80149	NA	Freshwater	Unknown	No
TACK	d__Archaea;p__Crenarchaeota;c__Nitrososphaeria;o__ex4484-205;f__;g__;s__	NA	3300013128_67	0.935603	NA	Marine	Unknown	No
TACK	d__Archaea;p__Crenarchaeota;c__Nitrososphaeria;o__ex4484-205;f__;g__;s__	NA	3300027863_166	1.29286	NA	Hot-spring	Unknown	No
TACK	d__Archaea;p__Crenarchaeota;c__Nitrososphaeria;o__ex4484-205;f__;g__;s__	NA	3300017429_12	1.55101	NA	Hot-spring	Unknown	No
TACK	d__Archaea;p__Crenarchaeota;c__Nitrososphaeria;o__ex4484-205;f__;g__;s__	NA	3300017406_48	0.684575	NA	Hot-spring	Unknown	No
TACK	d__Archaea;p__Crenarchaeota;c__Nitrososphaeria;o__ex4484-205;f__;g__;s__	NA	3300027863_384	0.385055	NA	Hot-spring	Unknown	No
TACK	d__Archaea;p__Crenarchaeota;c__Nitrososphaeria;o__ex4484-205;f__;g__;s__	NA	3300013129_90	0.637376	NA	Marine	Unknown	No
TACK	d__Archaea;p__Crenarchaeota;c__Nitrososphaeria;o__ex4484-205;f__;g__;s__	NA	3300013130_108	0.498264	NA	Marine	Unknown	No
TACK	d__Archaea;p__Crenarchaeota;c__Nitrososphaeria;o__ex4484-205;f__;g__;s__	NA	3300009503_269	0.600344	NA	Hot-spring	Unknown	No
TACK	d__Archaea;p__Crenarchaeota;c__Nitrososphaeria;o__JdFR-13;f__JdFR-13;g__;s__	NA	3300002242_51	0.810373	NA	Marine	Unknown	No
TACK	d__Archaea;p__Crenarchaeota;c__Nitrososphaeria;o__JdFR-13;f__JdFR-13;g__;s__	NA	3300017513_21	1.27641	NA	Hydrothermal vent	Unknown	No
TACK	d__Archaea;p__Crenarchaeota;c__Nitrososphaeria;o__JdFR-13;f__JdFR-13;g__;s__	NA	3300013103_110	0.742293	NA	Marine	Unknown	No
TACK	d__Archaea;p__Crenarchaeota;c__Nitrososphaeria;o__JdFR-13;f__JdFR-13;g__;s__	NA	3300021472_38	1.0509	NA	Hydrothermal vent	Unknown	No
TACK	d__Archaea;p__Crenarchaeota;c__Nitrososphaeria;o__JdFR-13;f__JdFR-13;g__;s__	NA	3300022170_12	0.876314	NA	Hydrothermal vent	Unknown	No
TACK	d__Archaea;p__Crenarchaeota;c__Nitrososphaeria;o__JdFR-13;f__JdFR-13;g__;s__	NA	3300021498_12	0.76575	NA	Hydrothermal vent	Unknown	No
TACK	d__Archaea;p__Crenarchaeota;c__Nitrososphaeria;o__JdFR-13;f__JdFR-13;g__;s__	NA	3300014887_48	0.61877	NA	Marine	Unknown	No
TACK	d__Archaea;p__Crenarchaeota;c__Nitrososphaeria;o__JdFR-13;f__JdFR-13;g__;s__	NA	3300021502_15	0.788988	NA	Hydrothermal vent	Unknown	No
TACK	d__Archaea;p__Crenarchaeota;c__Nitrososphaeria;o__JdFR-13;f__JdFR-13;g__;s__	NA	3300022470_29	1.05585	NA	Hydrothermal vent	Unknown	No
TACK	d__Archaea;p__Crenarchaeota;c__Nitrososphaeria;o__JdFR-13;f__JdFR-13;g__;s__	NA	3300026534_57	0.555514	NA	Hydrothermal vent	Unknown	No
TACK	d__Archaea;p__Crenarchaeota;c__Nitrososphaeria;o__JdFR-13;f__JdFR-13;g__;s__	NA	3300002481_50	0.540961	NA	Hydrothermal vent	Unknown	No
TACK	d__Archaea;p__Crenarchaeota;c__Nitrososphaeria;o__Nitrososphaerales;f__;g__;s__	NA	3300027863_220	1.02983	NA	Hot-spring	Unknown	No
TACK	d__Archaea;p__Crenarchaeota;c__Nitrososphaeria;o__Nitrososphaerales;f__;g__;s__	NA	3300025373_22	1.09851	NA	Freshwater	Unknown	No
TACK	d__Archaea;p__Crenarchaeota;c__Nitrososphaeria;o__Nitrososphaerales;f__;g__;s__	NA	3300005858_28	1.35776	NA	Freshwater	Unknown	No
TACK	d__Archaea;p__Crenarchaeota;c__Nitrososphaeria;o__Nitrososphaerales;f__;g__;s__	NA	3300025349_16	1.43155	NA	Hot-spring	Unknown	No
TACK	d__Archaea;p__Crenarchaeota;c__Nitrososphaeria;o__Nitrososphaerales;f__Nitrosopumilaceae;g__;s__	NA	3300024431_52	1.3209	NA	Terrestrial	Unknown	No
TACK	d__Archaea;p__Crenarchaeota;c__Nitrososphaeria;o__Nitrososphaerales;f__Nitrosopumilaceae;g__;s__	NA	3300027835_81	1.57054	NA	Freshwater	Unknown	No
TACK	d__Archaea;p__Crenarchaeota;c__Nitrososphaeria;o__Nitrososphaerales;f__Nitrosopumilaceae;g__;s__	NA	3300026024_3	1.18192	NA	Terrestrial	Unknown	No
TACK	d__Archaea;p__Crenarchaeota;c__Nitrososphaeria;o__Nitrososphaerales;f__Nitrosopumilaceae;g__;s__	NA	3300024058_22	1.19129	NA	Terrestrial	Unknown	No
TACK	d__Archaea;p__Crenarchaeota;c__Nitrososphaeria;o__Nitrososphaerales;f__Nitrosopumilaceae;g__;s__	NA	3300027968_61	2.11641	NA	Terrestrial	Unknown	No
TACK	d__Archaea;p__Crenarchaeota;c__Nitrososphaeria;o__Nitrososphaerales;f__Nitrosopumilaceae;g__CSP1-1;s__	NA	3300026016_2	0.885502	NA	Terrestrial	Unknown	No
TACK	d__Archaea;p__Crenarchaeota;c__Nitrososphaeria;o__Nitrososphaerales;f__Nitrosopumilaceae;g__CSP1-1;s__GCA_001443365.1	NA	3300027277_8	0.835441	NA	Freshwater	Unknown	No
TACK	d__Archaea;p__Crenarchaeota;c__Nitrososphaeria;o__Nitrososphaerales;f__Nitrosopumilaceae;g__CSP1-1;s__GCA_001443365.1	NA	3300027949_6	0.72725	NA	Freshwater	Unknown	No
TACK	d__Archaea;p__Crenarchaeota;c__Nitrososphaeria;o__Nitrososphaerales;f__Nitrosopumilaceae;g__Nitrosoarchaeum;s__	NA	3300027815_63	1.78251	NA	Freshwater	Unknown	No
TACK	d__Archaea;p__Crenarchaeota;c__Nitrososphaeria;o__Nitrososphaerales;f__Nitrosopumilaceae;g__Nitrosoarchaeum;s__	NA	3300027819_128	0.955748	NA	Freshwater	Unknown	No
TACK	d__Archaea;p__Crenarchaeota;c__Nitrososphaeria;o__Nitrososphaerales;f__Nitrosopumilaceae;g__Nitrosoarchaeum;s__GCA_002737445.1	NA	3300027649_41	0.954608	NA	Freshwater	Unknown	No
TACK	d__Archaea;p__Crenarchaeota;c__Nitrososphaeria;o__Nitrososphaerales;f__Nitrosopumilaceae;g__Nitrosoarchaeum;s__GCA_002737445.1	NA	3300027627_15	1.26231	NA	Freshwater	Unknown	No
TACK	d__Archaea;p__Crenarchaeota;c__Nitrososphaeria;o__Nitrososphaerales;f__Nitrosopumilaceae;g__Nitrosopelagicus;s__	NA	3300020411_47	0.839492	NA	Marine	Unknown	No
TACK	d__Archaea;p__Crenarchaeota;c__Nitrososphaeria;o__Nitrososphaerales;f__Nitrosopumilaceae;g__Nitrosopelagicus;s__	NA	3300026256_42	0.915484	NA	Marine	Unknown	No
TACK	d__Archaea;p__Crenarchaeota;c__Nitrososphaeria;o__Nitrososphaerales;f__Nitrosopumilaceae;g__Nitrosopelagicus;s__	NA	3300020371_28	0.534865	NA	Marine	Unknown	No
TACK	d__Archaea;p__Crenarchaeota;c__Nitrososphaeria;o__Nitrososphaerales;f__Nitrosopumilaceae;g__Nitrosopelagicus;s__	NA	3300026266_24	0.774835	NA	Marine	Unknown	No
TACK	d__Archaea;p__Crenarchaeota;c__Nitrososphaeria;o__Nitrososphaerales;f__Nitrosopumilaceae;g__Nitrosopelagicus;s__	NA	3300020312_16	0.753127	NA	Marine	Unknown	No
TACK	d__Archaea;p__Crenarchaeota;c__Nitrososphaeria;o__Nitrososphaerales;f__Nitrosopumilaceae;g__Nitrosopelagicus;s__	NA	3300020362_26	0.886253	NA	Marine	Unknown	No
TACK	d__Archaea;p__Crenarchaeota;c__Nitrososphaeria;o__Nitrososphaerales;f__Nitrosopumilaceae;g__Nitrosopelagicus;s__	NA	3300026321_72	0.493514	NA	Marine	Unknown	No
[truncated: 8,866 more rows]

## Sheet: Table S2
Table S2. Phylogenetic tree of MatE proteins.
Group	Subgroup	Organism Groups	Organism Name	GenBank accession	Size(Mb)	GC content (%)	Temperature	Niche	Metabolism type	Total MatEs	Protein ID
Asgard	Candidatus Lokiarchaeota	Archaea;Asgard group;Candidatus Lokiarchaeota	Candidatus Lokiarchaeota archaeon bin24	GCA_019894835.1	2.03702	26.2	NA	Terrestrial	Hydrogenotrophic	1	MBY8983185.1
		Archaea;Asgard group;Candidatus Lokiarchaeota	Candidatus Lokiarchaeota archaeon bin106	GCA_019894715.1	3.36141	26.8	NA	Terrestrial	Hydrogenotrophic	1	MBY9005203.1
DPANN	Candidatus Aenigmarchaeota	Archaea;DPANN group;Candidatus Aenigmarchaeota	Candidatus Aenigmarchaeota archaeon S014_74_esom	GCA_015522745.1	0.533182	43.2	30 ℃	Hydrothermal vent	Methylotrophic	1	WALQ01000006.1_1
		Archaea;DPANN group;Candidatus Aenigmarchaeota	Candidatus Aenigmarchaeota archaeon RS_11_5	GCA_023134135.1	0.985619	32.7	30 ℃	Cold-spring	Methylotrophic	1	MCK4730290.1
		Archaea;DPANN group;Candidatus Aenigmarchaeota	Candidatus Aenigmarchaeota archaeon RS_4_9	GCA_023140695.1	0.708998	36.8	30 ℃	Cold-spring	Methylotrophic	1	MCK5322246.1
		Archaea;DPANN group;Candidatus Aenigmarchaeota	Candidatus Aenigmarchaeota archaeon RS_10_43	GCA_023143955.1	0.800594	38.3	30 ℃	Cold-spring	Methylotrophic	1	MCK5593757.1
		Archaea;DPANN group;Candidatus Aenigmarchaeota	Candidatus Aenigmarchaeota archaeon RIFCSPHIGHO2_02_FULL_49_46	GCA_018304585.1	0.825503	49.6	30 ℃	Freshwater	Methylotrophic	1	MBS3053917.1
		Archaea;DPANN group;Candidatus Aenigmarchaeota	Candidatus Aenigmarchaeota archaeon RS_11_38	GCA_023134675.1	1.11961	39.1	30 ℃	Cold-spring	Methylotrophic	1	MCK4808291.1
		Archaea;DPANN group;Candidatus Aenigmarchaeota	Candidatus Aenigmarchaeota archaeon RS_13_31	GCA_023132115.1	0.658197	46.2	30 ℃	Cold-spring	Methylotrophic	1	MCK4531385.1
		Archaea;DPANN group;Candidatus Aenigmarchaeota	Candidatus Aenigmarchaeota archaeon AUK155	GCA_021163005.1	0.945313	49.5	30 ℃	Hydrothermal vent	Methylotrophic	1	MCD6495998.1
		Archaea;DPANN group;Candidatus Aenigmarchaeota	Candidatus Aenigmarchaeota archaeon Zod_Metabat.932	GCA_016934325.1	1.23807	54.1	30 ℃	Freshwater	Methylotrophic	1	MBN2331072.1
		Archaea;DPANN group;Candidatus Aenigmarchaeota	Candidatus Aenigmarchaeota archaeon RS_3_1	GCA_023142905.1	1.04499	37.2	30 ℃	Cold-spring	Methylotrophic	1	MCK5474818.1
		Archaea;DPANN group;Candidatus Aenigmarchaeota	Candidatus Aenigmarchaeota archaeon AUK108	GCA_021157845.1	0.718316	34.5	30 ℃	Hydrothermal vent	Methylotrophic	1	MCD6215728.1
		Archaea;DPANN group;Candidatus Aenigmarchaeota	Candidatus Aenigmarchaeota archaeon AUK182	GCA_021162425.1	0.954499	40	30 ℃	Hydrothermal vent	Methylotrophic	1	MCD6591231.1
		Archaea;DPANN group;Candidatus Aenigmarchaeota	Candidatus Aenigmarchaeota archaeon Zod_Metabat.1300	GCA_016931255.1	0.929379	46.9	30 ℃	Freshwater	Methylotrophic	1	MBN1896502.1
		Archaea;DPANN group;Candidatus Aenigmarchaeota	Candidatus Aenigmarchaeota archaeon NC_groundwater_1114_Ag_S-0.1um_40_325	GCA_016198755.1	0.890842	40.3	30 ℃	Freshwater	Methylotrophic	1	MBI4015966.1
		Archaea;DPANN group;Candidatus Aenigmarchaeota	Candidatus Aenigmarchaeota archaeon NC_groundwater_1113_Ag_S-0.1um_37_102	GCA_016198705.1	1.0833	37.5	30 ℃	Freshwater	Methylotrophic	1	MBI4010624.1
		Archaea;DPANN group;Candidatus Aenigmarchaeota	Candidatus Aenigmarchaeota archaeon AUK206	GCA_021161995.1	0.710588	33.6	30 ℃	Hydrothermal vent	Methylotrophic	1	MCD6482932.1
		Archaea;DPANN group;Candidatus Aenigmarchaeota	Candidatus Aenigmarchaeota archaeon B30_G1	GCA_003663415.1	1.1122	38.8	30 ℃	Hydrothermal vent	Methylotrophic	1	RLJ05357.1
		Archaea;DPANN group;Candidatus Aenigmarchaeota	Candidatus Aenigmarchaeota archaeon NC_groundwater_1117_Ag_S-0.1um_51_28	GCA_016198645.1	0.655388	51.4	30 ℃	Freshwater	Methylotrophic	1	MBI4014884.1
		Archaea;DPANN group;Candidatus Aenigmarchaeota	Candidatus Aenigmarchaeota archaeon RS_6_10	GCA_023139785.1	0.892359	41.8	30 ℃	Cold-spring	Methylotrophic	2	MCK5233343.1	MCK5234081.1
		Archaea;DPANN group;Candidatus Aenigmarchaeota	Candidatus Aenigmarchaeota archaeon Zod_Metabat.1100	GCA_016932735.1	1.17613	42.5	30 ℃	Freshwater	Methylotrophic	1	MBN2102120.1
		Archaea;DPANN group;Candidatus Aenigmarchaeota	Candidatus Aenigmarchaeota archaeon bin1228	GCA_020343735.1	0.846252	47.1	30 ℃	Marine	Methylotrophic	1	UCC91252.1
		Archaea;DPANN group;Candidatus Aenigmarchaeota	Candidatus Aenigmarchaeota archaeon CS3-C152	GCA_011772645.1	0.774923	46	30 ℃	Marine	Methylotrophic	1	NIS73362.1
		Archaea;DPANN group;Candidatus Aenigmarchaeota	Candidatus Aenigmarchaeota archaeon Meg22_1214_Bin_103	GCA_017609225.1	0.879629	41.6	30 ℃	Marine	Methylotrophic	1	JAFCEK010000003.1_30
		Archaea;DPANN group;Candidatus Aenigmarchaeota	Candidatus Aenigmarchaeota archaeon NC_groundwater_1116_Ag_S-0.1um_45_568	GCA_016198685.1	0.934889	45.2	30 ℃	Freshwater	Methylotrophic	1	MBI4019185.1
		Archaea;DPANN group;Candidatus Aenigmarchaeota	Candidatus Aenigmarchaeota archaeon RS_1_2	GCA_023144685.1	1.15951	42.3	30 ℃	Cold-spring	Methylotrophic	1	MCK5698332.1
		Archaea;DPANN group;Candidatus Aenigmarchaeota	Candidatus Aenigmarchaeota archaeon bin1329	GCA_020343635.1	0.742425	49.4	30 ℃	Marine	Methylotrophic	1	UCD03178.1
	Candidatus Altiarchaeota	Archaea;DPANN group;Candidatus Altiarchaeota	Candidatus Altiarchaeota archaeon KR13_N2.mb.43	GCA_018896735.1	1.23937	48.1	60 ℃	Freshwater	Hydrogenotrophic	1	MBU4341505.1
		Archaea;DPANN group;Candidatus Altiarchaeota	Candidatus Altiarchaeota archaeon Zod_Metabat.755	GCA_016935655.1	1.40756	50.7	60 ℃	Freshwater	Hydrogenotrophic	2	MBN2517430.1	MBN2518173.1
		Archaea;DPANN group;Candidatus Altiarchaeota	Candidatus Altiarchaeota archaeon KR13_Ju.mb.35	GCA_018898515.1	0.620329	48.9	60 ℃	Freshwater	Hydrogenotrophic	1	MBU4202294.1
		Archaea;DPANN group;Candidatus Altiarchaeota	Candidatus Altiarchaeota archaeon KR13_S2_MetaG.mb.19	GCA_018896055.1	0.932043	48.7	60 ℃	Freshwater	Hydrogenotrophic	1	MBU4406483.1
		Archaea;DPANN group;Candidatus Altiarchaeota	Candidatus Altiarchaeota archaeon Zod_Metabat.1191	GCA_016931955.1	1.55052	46.8	60 ℃	Freshwater	Hydrogenotrophic	1	MBN2014724.1
		Archaea;DPANN group;Candidatus Altiarchaeota	Candidatus Altiarchaeota archaeon Modern_marine.mb.103	GCA_018815265.1	1.57856	44	60 ℃	Freshwater	Hydrogenotrophic	1	MBU0761786.1
		Archaea;DPANN group;Candidatus Altiarchaeota	Candidatus Altiarchaeota archaeon KR13_S3.mb.112	GCA_018895455.1	1.1317	48.4	60 ℃	Freshwater	Hydrogenotrophic	1	MBU4437195.1
		Archaea;DPANN group;Candidatus Altiarchaeota	Candidatus Altiarchaeales archaeon ex4484_96	GCA_002254405.1	0.919319	44.3	30 ℃	Hydrothermal vent	Hydrogenotrophic	1	OYT27392.1
		Archaea;DPANN group;Candidatus Altiarchaeota	Candidatus Altiarchaeales archaeon ex4484_2	GCA_002254565.1	1.3953	45.6	30 ℃	Hydrothermal vent	Hydrogenotrophic	1	OYT54862.1
		Archaea;DPANN group;Candidatus Altiarchaeota	Candidatus Altiarchaeales archaeon Bin_400	GCA_014727915.1	1.80897	54.3	30 ℃	Hypersaline environments	Hydrogenotrophic	1	MBD3416658.1
		Archaea;DPANN group;Candidatus Altiarchaeota	Candidatus Altiarchaeales archaeon RS_13_74	GCA_023131275.1	1.08691	44.1	30 ℃	Cold-spring	Hydrogenotrophic	2	MCK4492140.1	MCK4491431.1
	Candidatus Diapherotrites	Archaea;DPANN group;Candidatus Diapherotrites	Candidatus Diapherotrites archaeon CG10_big_fil_rev_8_21_14_0_10_31_34	GCA_002763225.1	1.04495	30.8	45 ℃	Freshwater	Heterotrophic	1	PIN98410.1
		Archaea;DPANN group;Candidatus Diapherotrites	Candidatus Diapherotrites archaeon RIFCSPLOWO2_01_FULL_58_19	GCA_018304425.1	1.47715	58.4	45 ℃	Freshwater	Heterotrophic	1	MBS3063231.1
		Archaea;DPANN group;Candidatus Diapherotrites	Candidatus Diapherotrites archaeon AUK092	GCA_021163505.1	0.958664	39.8	45 ℃	Hydrothermal vent	Heterotrophic	1	MCD6247092.1
		Archaea;DPANN group;Candidatus Diapherotrites	Candidatus Diapherotrites archaeon NC_groundwater_1296_Ag_S-0.2um_52_80	GCA_016202305.1	1.04491	51.9	45 ℃	Freshwater	Heterotrophic	1	MBI4210982.1
		Archaea;DPANN group;Candidatus Diapherotrites	Candidatus Diapherotrites archaeon Meg22_1214_Bin_64	GCA_017608865.1	1.10609	38.2	45 ℃	Marine	Heterotrophic	1	JAFCFB010000003.1_135
		Archaea;DPANN group;Candidatus Diapherotrites	Candidatus Diapherotrites archaeon Meg22_1618_Bin_64	GCA_017608575.1	1.10199	38.3	45 ℃	Marine	Heterotrophic	1	JAFCFP010000013.1_12
		Archaea;DPANN group;Candidatus Diapherotrites	Candidatus Diapherotrites archaeon S143_156_esom	GCA_015520865.1	0.600362	49.7	45 ℃	Hydrothermal vent	Heterotrophic	1	WAPE01000083.1_2
		Archaea;DPANN group;Candidatus Diapherotrites	Candidatus Diapherotrites archaeon Meg22_1416_Bin_183	GCA_017608725.1	1.13695	43.8	45 ℃	Marine	Heterotrophic	1	JAFCFG010000028.1_11
		Archaea;DPANN group;Candidatus Diapherotrites	Candidatus Diapherotrites archaeon S143_162_esom	GCA_015520905.1	0.540007	57	45 ℃	Hydrothermal vent	Heterotrophic	1	WAPF01000041.1_7
		Archaea;DPANN group;Candidatus Diapherotrites	Candidatus Diapherotrites archaeon SI047_bin85	GCA_018656625.1	0.918844	34.2	45 ℃	Marine	Heterotrophic	1	MBT4597163.1
		Archaea;DPANN group;Candidatus Diapherotrites	Candidatus Diapherotrites archaeon Meg22_810_Bin_208	GCA_017608005.1	1.2483	40.2	45 ℃	Marine	Heterotrophic	1	JAFCGO010000081.1_2
		Archaea;DPANN group;Candidatus Diapherotrites	Candidatus Diapherotrites archaeon Meg22_1214_Bin_231	GCA_017608995.1	0.885445	40.1	45 ℃	Marine	Heterotrophic	1	JAFCEU010000047.1_6
		Archaea;DPANN group;Candidatus Diapherotrites	Candidatus Diapherotrites archaeon SI048_bin86	GCA_018651445.1	0.878362	34.1	45 ℃	Marine	Heterotrophic	1	MBT4192438.1
		Archaea;DPANN group;Candidatus Diapherotrites	Candidatus Diapherotrites archaeon SI075_bin30	GCA_018664565.1	0.970118	31.4	45 ℃	Marine	Heterotrophic	1	MBT4870984.1
		Archaea;DPANN group;Candidatus Diapherotrites	Candidatus Diapherotrites archaeon SI037_bin87	GCA_018691995.1	0.837919	31.4	45 ℃	Marine	Heterotrophic	1	MBT7241103.1
		Archaea;DPANN group;Candidatus Diapherotrites	Candidatus Diapherotrites archaeon UBA10219	GCA_013331455.1	1.14853	58.6	45 ℃	Freshwater	Heterotrophic	1	HIH16190.1
		Archaea;DPANN group;Candidatus Diapherotrites	Candidatus Diapherotrites archaeon L_MaxBin.110	GCA_013154035.1	1.01212	52.3	45 ℃	Hydrothermal vent	Heterotrophic	2	NPA76807.1	NPA76504.1
		Archaea;DPANN group;Candidatus Diapherotrites	Candidatus Diapherotrites archaeon Meg19_1012_Bin_199	GCA_017609945.1	0.973436	46.9	45 ℃	Marine	Heterotrophic	1	JAFCCZ010000051.1_4
		Archaea;DPANN group;Candidatus Diapherotrites	Candidatus Diapherotrites archaeon NC_groundwater_502_Ag_S-0.1um_40_6	GCA_016186855.1	0.816866	40.4	45 ℃	Freshwater	Heterotrophic	1	MBI2598396.1
		Archaea;DPANN group;Candidatus Diapherotrites	Candidatus Diapherotrites archaeon NC_groundwater_1144_Ag_S-0.1um_46_58	GCA_016198165.1	0.961484	46.5	45 ℃	Freshwater	Heterotrophic	1	MBI4044967.1
		Archaea;DPANN group;Candidatus Diapherotrites	Candidatus Diapherotrites archaeon Meg19_1012_Bin_161	GCA_017609985.1	1.16412	38.7	45 ℃	Marine	Heterotrophic	2	JAFCCW010000012.1_57	JAFCCW010000008.1_38
		Archaea;DPANN group;Candidatus Diapherotrites	Candidatus Diapherotrites archaeon Zod_Metabat.1066	GCA_016932875.1	1.00066	29.7	45 ℃	Freshwater	Heterotrophic	1	MBN2127423.1
		Archaea;DPANN group;Candidatus Diapherotrites	Candidatus Diapherotrites archaeon AB_3033_Bin_60	GCA_017610175.1	1.24058	44.7	45 ℃	Marine	Heterotrophic	1	JAFCCO010000010.1_17
		Archaea;DPANN group;Candidatus Diapherotrites	Candidatus Diapherotrites archaeon Meg22_1012_Bin_224	GCA_017609365.1	1.14889	38	45 ℃	Marine	Heterotrophic	1	JAFCEC010000071.1_5
	Candidatus Micrarchaeota	Archaea;DPANN group;Candidatus Micrarchaeota	Candidatus Micrarchaeota archaeon UBA95	GCA_002499405.1	0.764292	54.3	50 ℃	Freshwater	Hydrogenotrophic	1	DALH01000033.1_19
		Archaea;DPANN group;Candidatus Micrarchaeota	Candidatus Micrarchaeota archaeon CG10_big_fil_rev_8_21_14_0_10_54_18	GCA_002785565.1	0.74144	54.4	50 ℃	Freshwater	Hydrogenotrophic	1	PJD01130.1
		Archaea;DPANN group;Candidatus Micrarchaeota	Candidatus Micrarchaeota archaeon CG10_big_fil_rev_8_21_14_0_10_45_29	GCA_002778455.1	1.1463	45.1	50 ℃	Freshwater	Hydrogenotrophic	1	PIT83928.1
		Archaea;DPANN group;Candidatus Micrarchaeota	Candidatus Micrarchaeota archaeon CG1_02_55_41	GCA_001871605.1	0.744456	54.6	50 ℃	Freshwater	Hydrogenotrophic	1	OIO25718.1
		Archaea;DPANN group;Candidatus Micrarchaeota	Candidatus Micrarchaeota archaeon CG09_land_8_20_14_0_10_55_25	GCA_002763275.1	0.658716	54.5	50 ℃	Freshwater	Hydrogenotrophic	1	PIO03209.1
		Archaea;DPANN group;Candidatus Micrarchaeota	Candidatus Micrarchaeota archaeon nzgw31	GCA_023247545.1	0.735016	44.4	50 ℃	Freshwater	Hydrogenotrophic	1	JAHFGG010000026.1_4
		Archaea;DPANN group;Candidatus Micrarchaeota	Candidatus Micrarchaeota archaeon S143_144_esom	GCA_015520875.1	0.639102	35.5	50 ℃	Hydrothermal vent	Hydrogenotrophic	2	WAPD01000069.1_2	WAPD01000032.1_6
		Archaea;DPANN group;Candidatus Micrarchaeota	Candidatus Micrarchaeota archaeon RIFCSPLOWO2_12_FULL_37_11	GCA_018304385.1	1.52728	36.5	50 ℃	Freshwater	Hydrogenotrophic	1	MBS3068150.1
		Archaea;DPANN group;Candidatus Micrarchaeota	Candidatus Micrarchaeota archaeon MAG_54	GCA_013360305.1	0.821122	39	50 ℃	Bioreactor	Hydrogenotrophic	2	NUN11945.1	NUN11949.1
		Archaea;DPANN group;Candidatus Micrarchaeota	Candidatus Micrarchaeota archaeon nzgw32	GCA_023247345.1	1.29358	37.6	50 ℃	Freshwater	Hydrogenotrophic	1	JAHFGR010000086.1_5
		Archaea;DPANN group;Candidatus Micrarchaeota	Candidatus Micrarchaeota archaeon M_MetaBat.29	GCA_013151465.1	0.931966	42.4	50 ℃	Hydrothermal vent	Hydrogenotrophic	1	NOX71834.1
		Archaea;DPANN group;Candidatus Micrarchaeota	Candidatus Micrarchaeota archaeon MAG 296	GCA_020854835.1	2.04357	37	50 ℃	Bioreactor	Hydrogenotrophic	2	MCC7570702.1	MCC7571095.1
		Archaea;DPANN group;Candidatus Micrarchaeota	Candidatus Micrarchaeota archaeon Undefined_mixed_planktonic.mb.12	GCA_018826425.1	1.29814	32.5	50 ℃	Freshwater	Hydrogenotrophic	1	MBU2100435.1
		Archaea;DPANN group;Candidatus Micrarchaeota	Candidatus Micrarchaeota archaeon OS_PC_MetaG.mb.82	GCA_018829335.1	1.45298	32.3	50 ℃	Freshwater	Hydrogenotrophic	1	MBU2477176.1
	Candidatus Nanohaloarchaeota	Archaea;DPANN group;Candidatus Nanohaloarchaeota	Candidatus NAnohalobium constans LC1Nh	GCA_009617975.1	0.973463	43.2	45 ℃	Marine	Heterotrophic	1	QGA80166.1
		Archaea;DPANN group;Candidatus Nanohaloarchaeota	Candidatus NAnohaloarchaeota archaeon QJJ-7_bin.66	GCA_022865215.1	0.75327	52.4	40 ℃	Hypersaline environments	Heterotrophic	1	MCJ7479387.1
		Archaea;DPANN group;Candidatus Nanohaloarchaeota	Candidatus NAnohaloarchaeota archaeon QJJ-5_bin.20	GCA_022865265.1	0.701335	50.5	40 ℃	Hypersaline environments	Heterotrophic	1	MCJ7428929.1
		Archaea;DPANN group;Candidatus Nanohaloarchaeota	Candidatus NAnohaloarchaeota archaeon B72_G9	GCA_003660865.1	1.20142	41.2	40 ℃	Hydrothermal vent	Heterotrophic	1	RLG15811.1
		Archaea;DPANN group;Candidatus Nanohaloarchaeota	Candidatus NAnohaloarchaeota archaeon NHA-1	GCA_022257835.1	0.770612	39.8	40 ℃	Hypersaline environments	Heterotrophic	1	JAKOOY010000025.1_17
		Archaea;DPANN group;Candidatus Nanohaloarchaeota	Candidatus NAnohaloarchaeota archaeon NHA20	GCA_022729335.1	0.840242	41.2	40 ℃	Hypersaline environments	Heterotrophic	2	JALDAE010000016.1_2	JALDAE010000010.1_21
		Archaea;DPANN group;Candidatus Nanohaloarchaeota	Candidatus NAnohaloarchaeota archaeon AB_03_Bin_104	GCA_017610545.1	0.953128	42.8	40 ℃	Marine	Heterotrophic	1	JAFCBV010000174.1_3
		Archaea;DPANN group;Candidatus Nanohaloarchaeota	Candidatus NAnohaloarchaeota archaeon NHA27	GCA_022729415.1	0.847177	40	40 ℃	Hypersaline environments	Heterotrophic	1	JALDAL010000005.1_9
		Archaea;DPANN group;Candidatus Nanohaloarchaeota	Candidatus NAnohaloarchaeota archaeon NHA28	GCA_022729375.1	0.844933	39.9	40 ℃	Hypersaline environments	Heterotrophic	1	JALDAM010000001.1_35
		Archaea;DPANN group;Candidatus Nanohaloarchaeota	Candidatus NAnohaloarchaeota archaeon NHA25	GCA_022729235.1	1.0276	48.4	40 ℃	Hypersaline environments	Heterotrophic	1	JALDAJ010000001.1_510
		Archaea;DPANN group;Candidatus Nanohaloarchaeota	Candidatus NAnohaloarchaeota archaeon AB_03_Bin_175	GCA_017610525.1	1.28431	42.9	40 ℃	Marine	Heterotrophic	1	JAFCBW010000017.1_12
	Candidatus Woesearchaeota	Archaea;DPANN group;Candidatus Woesearchaeota	Candidatus Woesearchaeota archaeon UBA94	GCA_002503425.1	1.54609	56.8	NA	Freshwater	Heterotrophic	1	DARS01000036.1_5
		Archaea;DPANN group;Candidatus Woesearchaeota	Candidatus Woesearchaeota archaeon UBA525	GCA_002498125.1	1.35816	56.1	NA	Terrestrial	Heterotrophic	1	DAGG01000029.1_7
		Archaea;DPANN group;Candidatus Woesearchaeota	Candidatus Woesearchaeota archaeon UBA153	GCA_002503705.1	1.23895	59.6	NA	Freshwater	Heterotrophic	1	DASH01000083.1_10
		Archaea;DPANN group;Candidatus Woesearchaeota	Candidatus Woesearchaeota archaeon CG11_big_fil_rev_8_21_14_0_20_43_8	GCA_002762705.1	1.84081	42.5	NA	Freshwater	Heterotrophic	1	PIN70795.1
		Archaea;DPANN group;Candidatus Woesearchaeota	Candidatus Woesearchaeota archaeon CG10_big_fil_rev_8_21_14_0_10_44_13	GCA_002762985.1	1.51513	44.4	NA	Freshwater	Heterotrophic	1	PIN87036.1
		Archaea;DPANN group;Candidatus Woesearchaeota	Candidatus Woesearchaeota archaeon CG10_big_fil_rev_8_21_14_0_10_33_12	GCA_002762865.1	1.05251	33.2	NA	Freshwater	Heterotrophic	2	PIN78716.1	PIN79028.1
		Archaea;DPANN group;Candidatus Woesearchaeota	Candidatus Woesearchaeota archaeon CG1_02_57_44	GCA_001871415.1	1.53466	57.1	NA	Freshwater	Heterotrophic	1	OIO65542.1
		Archaea;DPANN group;Candidatus Woesearchaeota	Candidatus Woesearchaeota archaeon CG1_02_33_12	GCA_001872765.1	0.906308	33.3	NA	Freshwater	Heterotrophic	1	OIO62826.1
		Archaea;DPANN group;Candidatus Woesearchaeota	Candidatus Woesearchaeota archaeon CG08_land_8_20_14_0_20_47_9	GCA_002763335.1	1.21669	46.6	NA	Freshwater	Heterotrophic	1	PIO03397.1
		Archaea;DPANN group;Candidatus Woesearchaeota	Candidatus Woesearchaeota archaeon CG08_land_8_20_14_0_20_43_7	GCA_002794135.1	1.63775	42.5	NA	Freshwater	Heterotrophic	1	PIO06678.1
		Archaea;DPANN group;Candidatus Woesearchaeota	Candidatus Woesearchaeota archaeon CG_4_10_14_0_2_um_filter_33_13	GCA_002792115.1	1.32985	33.2	NA	Freshwater	Heterotrophic	1	PIZ50970.1
		Archaea;DPANN group;Candidatus Woesearchaeota	Candidatus Woesearchaeota archaeon CG_4_10_14_0_2_um_filter_33_10	GCA_002792055.1	0.965048	33	NA	Freshwater	Heterotrophic	1	PIZ52596.1
		Archaea;DPANN group;Candidatus Woesearchaeota	Candidatus Woesearchaeota archaeon Yap200.bin9.104	GCA_019322815.1	1.23676	32.4	NA	Marine	Heterotrophic	1	MBW2981612.1
		Archaea;DPANN group;Candidatus Woesearchaeota	Candidatus Woesearchaeota archaeon RIFCSPHIGHO2_02_FULL_37_9	GCA_018302185.1	1.48904	37.1	NA	Freshwater	Heterotrophic	1	MBS3158765.1
		Archaea;DPANN group;Candidatus Woesearchaeota	Candidatus Woesearchaeota archaeon SI039_bin18	GCA_018670095.1	1.20703	31.4	NA	Marine	Heterotrophic	1	MBT6773811.1
		Archaea;DPANN group;Candidatus Woesearchaeota	Candidatus Woesearchaeota archaeon HK-STAS-no-1	GCA_023898345.1	1.5401	36.6	NA	Terrestrial	Heterotrophic	1	USN43696.1
		Archaea;DPANN group;Candidatus Woesearchaeota	Candidatus Woesearchaeota archaeon Zod_Metabat.712	GCA_016935985.1	1.39837	61.8	NA	Freshwater	Heterotrophic	1	MBN2566726.1
		Archaea;DPANN group;Candidatus Woesearchaeota	Candidatus Woesearchaeota archaeon HK-STAS-no-3	GCA_023898365.1	1.13158	40.4	NA	Terrestrial	Heterotrophic	1	USN45578.1
		Archaea;DPANN group;Candidatus Woesearchaeota	Candidatus Woesearchaeota archaeon J091	GCA_003695045.1	1.06136	48.2	NA	Hot-spring	Heterotrophic	1	RMF06717.1
		Archaea;DPANN group;Candidatus Woesearchaeota	Candidatus Woesearchaeota archaeon CSSed11_301m	GCA_003561825.1	1.10649	42	NA	Hypersaline environments	Heterotrophic	1	PWVO01000134.1_4
		Archaea;DPANN group;Candidatus Woesearchaeota	Candidatus Woesearchaeota archaeon NC_groundwater_562_Ag_S-0.1um_46_13	GCA_016185705.1	1.22841	46.5	NA	Freshwater	Heterotrophic	1	MBI2663740.1
		Archaea;DPANN group;Candidatus Woesearchaeota	Candidatus Woesearchaeota archaeon nzgw43	GCA_023255615.1	1.28323	38.3	NA	Freshwater	Heterotrophic	1	JAHFLI010000001.1_2
		Archaea;DPANN group;Candidatus Woesearchaeota	Candidatus Woesearchaeota archaeon CSBr16_28	GCA_007116655.1	0.828442	33.1	NA	Hypersaline environments	Heterotrophic	1	SKHY01000163.1_5
		Archaea;DPANN group;Candidatus Woesearchaeota	Candidatus Woesearchaeota archaeon NC_groundwater_566_Ag_S-0.1um_44_11	GCA_016185625.1	1.16367	44.3	NA	Freshwater	Heterotrophic	1	MBI2668815.1
		Archaea;DPANN group;Candidatus Woesearchaeota	Candidatus Woesearchaeota archaeon HK-STAS-no-2	GCA_020637525.1	1.24114	36.7	NA	Terrestrial	Heterotrophic	1	MCB9370612.1
		Archaea;DPANN group;Candidatus Woesearchaeota	Candidatus Woesearchaeota archaeon bin.595	GCA_013203345.1	1.69212	39.9	NA	Hypersaline environments	Heterotrophic	1	NQU79489.1
		Archaea;DPANN group;Candidatus Woesearchaeota	Candidatus Woesearchaeota archaeon BM511	GCA_002867475.1	1.67182	31	NA	Bioreactor	Heterotrophic	1	PLW80891.1
		Archaea;DPANN group;Candidatus Woesearchaeota	Candidatus Woesearchaeota archaeon Zod_Metabat.1039	GCA_016933095.1	1.26622	48.7	NA	Freshwater	Heterotrophic	1	MBN2142928.1
		Archaea;DPANN group;Candidatus Woesearchaeota	Candidatus Woesearchaeota archaeon Yap2000.bin8.138	GCA_019322785.1	1.16376	36.5	NA	Marine	Heterotrophic	1	MBW3001209.1
		Archaea;DPANN group;Candidatus Woesearchaeota	Candidatus Woesearchaeota archaeon Zod_Metabat.140	GCA_016930415.1	1.30043	49.7	NA	Freshwater	Heterotrophic	1	MBN1792177.1
		Archaea;DPANN group;Candidatus Woesearchaeota	Candidatus Woesearchaeota archaeon J072	GCA_003695265.1	1.0558	40.3	NA	Marine	Heterotrophic	1	RMF54676.1
		Archaea;DPANN group;Candidatus Woesearchaeota	Candidatus Woesearchaeota archaeon SI075_bin52	GCA_018664115.1	1.11747	31.4	NA	Marine	Heterotrophic	1	MBT4805663.1
		Archaea;DPANN group;Candidatus Woesearchaeota	Candidatus Woesearchaeota archaeon UBA8474	GCA_013330075.1	1.01601	46.8	NA	Freshwater	Heterotrophic	1	HII29438.1
		Archaea;DPANN group;Candidatus Woesearchaeota	Candidatus Woesearchaeota archaeon Zod_Metabat.822	GCA_016935265.1	0.827365	47	NA	Freshwater	Heterotrophic	1	MBN2454068.1
		Archaea;DPANN group;Candidatus Woesearchaeota	Candidatus Woesearchaeota archaeon YT1_767	GCA_019322475.1	1.33662	42.8	NA	Marine	Heterotrophic	1	MBW2989637.1
		Archaea;DPANN group;Candidatus Woesearchaeota	Candidatus Woesearchaeota archaeon Yap2000.bin4.8	GCA_019322805.1	1.51648	37.7	NA	Marine	Heterotrophic	1	MBW2983588.1
		Archaea;DPANN group;Candidatus Woesearchaeota	Candidatus Woesearchaeota archaeon YT1_182	GCA_019322485.1	1.45249	38.7	NA	Marine	Heterotrophic	1	MBW2980382.1
		Archaea;DPANN group;Candidatus Woesearchaeota	Candidatus Woesearchaeota archaeon HK-STAS-no-4	GCA_020637495.1	1.32284	37.8	NA	Terrestrial	Heterotrophic	1	MCB9359624.1
		Archaea;DPANN group;Candidatus Woesearchaeota	Candidatus Woesearchaeota archaeon S143_148_esom	GCA_015520845.1	0.615238	37.2	NA	Hydrothermal vent	Heterotrophic	1	WAPI01000089.1_2
		Archaea;DPANN group;Candidatus Woesearchaeota	Candidatus Woesearchaeota archaeon Meg22_810_Bin_254	GCA_017607955.1	0.700315	33.4	NA	Marine	Heterotrophic	1	JAFCGR010000030.1_10
		Archaea;DPANN group;Candidatus Woesearchaeota	Candidatus Woesearchaeota archaeon M_DeepCast_400m_m2_277	GCA_016866645.1	1.36548	42.3	NA	Freshwater	Heterotrophic	1	MBM3199913.1
		Archaea;DPANN group;Candidatus Woesearchaeota	Candidatus Woesearchaeota archaeon NC_groundwater_292_Ag_S-0.65um_48_59	GCA_016184345.1	0.88442	48.2	NA	Freshwater	Heterotrophic	1	MBI2176351.1
		Archaea;DPANN group;Candidatus Woesearchaeota	Candidatus Woesearchaeota archaeon M55A3	GCA_018399355.1	0.918065	33.1	NA	Hypersaline environments	Heterotrophic	1	JAGYOA010000038.1_7
		Archaea;DPANN group;Candidatus Woesearchaeota	Candidatus Woesearchaeota archaeon nzgw60	GCA_023265685.1	1.2836	39.3	NA	Freshwater	Heterotrophic	1	JAHFSP010000004.1_73
		Archaea;DPANN group;Candidatus Woesearchaeota	Candidatus Woesearchaeota archaeon Bin_534	GCA_014729495.1	1.34649	42.8	NA	Hypersaline environments	Heterotrophic	1	MBD3314007.1
		Archaea;DPANN group;Candidatus Woesearchaeota	Candidatus Woesearchaeota archaeon DPANNHV_H2.bin.83	GCA_018221085.1	0.850795	35.1	NA	Hydrothermal vent	Heterotrophic	1	MBR9682934.1
		Archaea;DPANN group;Candidatus Woesearchaeota	Candidatus Woesearchaeota archaeon UBA10200	GCA_013331615.1	1.54178	36.2	NA	Freshwater	Heterotrophic	1	HIH42514.1
		Archaea;DPANN group;Candidatus Woesearchaeota	Candidatus Woesearchaeota archaeon Meg22_1214_Bin_229	GCA_017609005.1	0.882797	33.3	NA	Marine	Heterotrophic	1	JAFCET010000003.1_1
		Archaea;DPANN group;Candidatus Woesearchaeota	Candidatus Woesearchaeota archaeon AB_69_Bin_156	GCA_017610055.1	0.689644	29.6	NA	Marine	Heterotrophic	1	JAFCCT010000023.1_1
		Archaea;DPANN group;Candidatus Woesearchaeota	Candidatus Woesearchaeota archaeon SI073_bin58	GCA_018668595.1	2.3189	29.9	NA	Marine	Heterotrophic	1	MBT6518402.1
		Archaea;DPANN group;Candidatus Woesearchaeota	Candidatus Woesearchaeota archaeon NC_groundwater_437_Ag_B-0.1um_48_22	GCA_016188145.1	1.17713	47.8	NA	Freshwater	Heterotrophic	1	MBI2581104.1
		Archaea;DPANN group;Candidatus Woesearchaeota	Candidatus Woesearchaeota archaeon AB_69_Bin_160	GCA_017610005.1	1.57521	34	NA	Marine	Heterotrophic	2	JAFCCU010000007.1_9	JAFCCU010000004.1_7
		Archaea;DPANN group;Candidatus Woesearchaeota	Candidatus Woesearchaeota archaeon Meg22_02_Bin_121	GCA_017609565.1	0.853464	32	NA	Marine	Heterotrophic	1	JAFCDS010000002.1_3
		Archaea;DPANN group;Candidatus Woesearchaeota	Candidatus Woesearchaeota archaeon Meg22_1012_Bin_199	GCA_017609385.1	0.988258	33.3	NA	Marine	Heterotrophic	1	JAFCEA010000115.1_2
		Archaea;DPANN group;Candidatus Woesearchaeota	Candidatus Woesearchaeota archaeon NC_groundwater_725_Ag_S-0.2um_48_19	GCA_016192915.1	1.19784	47.7	NA	Freshwater	Heterotrophic	1	MBI3036753.1
		Archaea;DPANN group;Candidatus Woesearchaeota	Candidatus Woesearchaeota archaeon Bin_028	GCA_014729675.1	1.4415	36.2	NA	Hypersaline environments	Heterotrophic	1	MBD3249651.1
		Archaea;DPANN group;Candidatus Woesearchaeota	Candidatus Woesearchaeota archaeon Bin_568	GCA_014729345.1	1.29514	46.9	NA	Hypersaline environments	Heterotrophic	1	MBD3309833.1
		Archaea;DPANN group;Candidatus Woesearchaeota	Candidatus Woesearchaeota archaeon bin.69	GCA_013202845.1	1.20332	34.9	NA	Hypersaline environments	Heterotrophic	1	NQU97941.1
		Archaea;DPANN group;Candidatus Woesearchaeota	Candidatus Woesearchaeota archaeon MP5_5_87	GCA_019323195.1	1.69335	41.2	NA	Marine	Heterotrophic	1	MBW2974680.1
		Archaea;DPANN group;Candidatus Woesearchaeota	Candidatus Woesearchaeota archaeon NC_groundwater_1390_Ag_S-0.2um_45_88	GCA_016211215.1	1.06268	45.2	NA	Freshwater	Heterotrophic	1	MBI4439727.1
		Archaea;DPANN group;Candidatus Woesearchaeota	Candidatus Woesearchaeota archaeon NC_groundwater_269_Ag_S-0.2um_49_32	GCA_016180065.1	1.06461	48.6	NA	Freshwater	Heterotrophic	1	MBI2144676.1
		Archaea;DPANN group;Candidatus Woesearchaeota	Candidatus Woesearchaeota archaeon UBA10107	GCA_013331965.1	0.699656	36.9	NA	Freshwater	Heterotrophic	1	HIH39518.1
		Archaea;DPANN group;Candidatus Woesearchaeota	Candidatus Woesearchaeota archaeon RIFCSPHIGHO2_02_FULL_36_13	GCA_018303725.1	1.30274	35.7	NA	Freshwater	Heterotrophic	1	MBS3097445.1
		Archaea;DPANN group;Candidatus Woesearchaeota	Candidatus Woesearchaeota archaeon UBA10216	GCA_013331515.1	1.00189	50.4	NA	Freshwater	Heterotrophic	1	HIG98884.1
		Archaea;DPANN group;Candidatus Woesearchaeota	Candidatus Woesearchaeota archaeon S013_4_esom	GCA_015523025.1	0.75419	36.7	NA	Hydrothermal vent	Heterotrophic	1	WALB01000005.1_16
		Archaea;DPANN group;Candidatus Woesearchaeota	Candidatus Woesearchaeota archaeon Tobar13.5m-G65	GCA_021734865.1	2.01105	36.9	NA	Freshwater	Heterotrophic	2	MCF7861460.1	MCF7861507.1
		Archaea;DPANN group;Candidatus Woesearchaeota	Candidatus Woesearchaeota archaeon DPANNHV_H2.bin.12	GCA_018221135.1	1.04694	36.9	NA	Hydrothermal vent	Heterotrophic	1	MBR9676302.1
		Archaea;DPANN group;Candidatus Woesearchaeota	Candidatus Woesearchaeota archaeon DPANNHV_H2.bin.48	GCA_018221165.1	1.04632	49.8	NA	Hydrothermal vent	Heterotrophic	1	MBR9692949.1
		Archaea;DPANN group;Candidatus Woesearchaeota	Candidatus Woesearchaeota archaeon MP5_1_678	GCA_019323235.1	1.32038	27.2	NA	Marine	Heterotrophic	2	MBW3020097.1	MBW3020899.1
		Archaea;DPANN group;Candidatus Woesearchaeota	Candidatus Woesearchaeota archaeon NC_groundwater_259_Ag_S-0.2um_38_10	GCA_016180285.1	1.32854	37.8	NA	Freshwater	Heterotrophic	1	MBI2128824.1
		Archaea;DPANN group;Candidatus Woesearchaeota	Candidatus Woesearchaeota archaeon NC_groundwater_270_Ag_S-0.2um_49_8	GCA_016180105.1	0.888046	49.4	NA	Freshwater	Heterotrophic	1	MBI2145472.1
		Archaea;DPANN group;Candidatus Woesearchaeota	Candidatus Woesearchaeota archaeon RIFCSPHIGHO2_02_FULL_33_21	GCA_018303325.1	1.96959	33.1	NA	Freshwater	Heterotrophic	1	MBS3121584.1
		Archaea;DPANN group;Candidatus Woesearchaeota	Candidatus Woesearchaeota archaeon NC_groundwater_258_Ag_S-0.2um_36_8	GCA_016180275.1	1.36626	35.8	NA	Freshwater	Heterotrophic	1	MBI2135860.1
		Archaea;DPANN group;Candidatus Woesearchaeota	Candidatus Woesearchaeota archaeon SI074_bin25	GCA_018661705.1	1.65413	30.5	NA	Marine	Heterotrophic	1	MBT5272482.1
		Archaea;DPANN group;Candidatus Woesearchaeota	Candidatus Woesearchaeota archaeon DPANNHV_H2.bin.75	GCA_018221205.1	1.28189	42.3	NA	Hydrothermal vent	Heterotrophic	1	MBR9699423.1
		Archaea;DPANN group;Candidatus Woesearchaeota	Candidatus Woesearchaeota archaeon DPANNHV_H2.bin.54	GCA_018221175.1	0.950686	36.1	NA	Hydrothermal vent	Heterotrophic	1	MBR9690586.1
		Archaea;DPANN group;Candidatus Woesearchaeota	Candidatus Woesearchaeota archaeon NC_groundwater_1392_Ag_S-0.2um_48_44	GCA_016211185.1	0.998943	48	NA	Freshwater	Heterotrophic	1	MBI4439335.1
		Archaea;DPANN group;Candidatus Woesearchaeota	Candidatus Woesearchaeota archaeon RIFCSPHIGHO2_02_FULL_41_15	GCA_018303125.1	1.34925	41.4	NA	Freshwater	Heterotrophic	2	MBS3135859.1	MBS3135381.1
		Archaea;DPANN group;Candidatus Woesearchaeota	Candidatus Woesearchaeota archaeon RIFCSPHIGHO2_02_FULL_44_15	GCA_018303185.1	1.61902	43.9	NA	Freshwater	Heterotrophic	1	MBS3132038.1
		Archaea;DPANN group;Candidatus Woesearchaeota	Candidatus Woesearchaeota archaeon SI047_bin3	GCA_018657385.1	1.53831	28.9	NA	Marine	Heterotrophic	2	MBT4541301.1	MBT4540399.1
		Archaea;DPANN group;Candidatus Woesearchaeota	Candidatus Woesearchaeota archaeon NC_groundwater_268_Ag_S-0.2um_49_15	GCA_016180085.1	0.998598	48.7	NA	Freshwater	Heterotrophic	1	MBI2141470.1
		Archaea;DPANN group;Candidatus Woesearchaeota	Candidatus Woesearchaeota archaeon J104	GCA_003694495.1	0.843393	36.2	NA	Hot-spring	Heterotrophic	1	RME55059.1
		Archaea;DPANN group;Candidatus Woesearchaeota	Candidatus Woesearchaeota archaeon T3Sed10_350R1	GCA_003564925.1	0.883361	32	NA	Hypersaline environments	Heterotrophic	2	PXDW01000101.1_1	PXDW01000022.1_6
		Archaea;DPANN group;Candidatus Woesearchaeota	Candidatus Woesearchaeota archaeon BS150m-G64	GCA_016784195.1	1.08753	33.8	NA	Hypersaline environments	Heterotrophic	1	MBL7054668.1
		Archaea;DPANN group;Candidatus Woesearchaeota	Candidatus Woesearchaeota archaeon AB_3033_Bin_101	GCA_017610275.1	0.961168	32.6	NA	Marine	Heterotrophic	1	JAFCCI010000002.1_46
		Archaea;DPANN group;Candidatus Woesearchaeota	Candidatus Woesearchaeota archaeon SI034_bin94	GCA_018675335.1	1.70641	30.3	NA	Marine	Heterotrophic	1	MBT7903099.1
		Archaea;DPANN group;Candidatus Woesearchaeota	Candidatus Woesearchaeota archaeon ZodW_maxbin.125	GCA_016938695.1	1.50142	30.4	NA	Freshwater	Heterotrophic	2	MBN2880820.1	MBN2880663.1
		Archaea;DPANN group;Candidatus Woesearchaeota	Candidatus Woesearchaeota archaeon Bin_187	GCA_014729145.1	1.02425	34.3	NA	Hypersaline environments	Heterotrophic	1	MBD3355212.1
		Archaea;DPANN group;Candidatus Woesearchaeota	Candidatus Woesearchaeota archaeon UBA11576	GCA_013331125.1	1.50532	48	NA	Freshwater	Heterotrophic	1	HII72621.1
		Archaea;DPANN group;Candidatus Woesearchaeota	Candidatus Woesearchaeota archaeon Bin_434	GCA_014729995.1	1.32955	40.7	NA	Hypersaline environments	Heterotrophic	1	MBD3164683.1
		Archaea;DPANN group;Candidatus Woesearchaeota	Candidatus Woesearchaeota archaeon DPANNHV_H1.bin.22	GCA_018221105.1	1.15374	35.2	NA	Hydrothermal vent	Heterotrophic	1	MBR9677369.1
		Archaea;DPANN group;Candidatus Woesearchaeota	Candidatus Woesearchaeota archaeon NC_groundwater_1388_Ag_S-0.2um_34_95	GCA_016205905.1	1.38434	33.6	NA	Freshwater	Heterotrophic	1	MBI4453722.1
		Archaea;DPANN group;Candidatus Woesearchaeota	Candidatus Woesearchaeota archaeon SI075_bin131	GCA_018659545.1	2.41133	29.8	NA	Marine	Heterotrophic	1	MBT5022829.1
		Archaea;DPANN group;Candidatus Woesearchaeota	Candidatus Woesearchaeota archaeon RIFOXYB1_FULL_37_19	GCA_018303465.1	0.829352	36.8	NA	Freshwater	Heterotrophic	1	MBS3115430.1
		Archaea;DPANN group;Candidatus Woesearchaeota	Candidatus Woesearchaeota archaeon Meg19_1012_Bin_61	GCA_017609655.1	0.698119	33	NA	Marine	Heterotrophic	1	JAFCDP010000021.1_10
	Nanoarchaeota	Archaea;DPANN group;Nanoarchaeota	NAnoarchaeota archaeon Modern_marine_glass_biofilm.mb.128	GCA_018825425.1	1.51269	38.9	85 ℃	Freshwater	Heterotrophic	1	MBU1976065.1
		Archaea;DPANN group;Nanoarchaeota	NAnoarchaeota archaeon OS_PC_MetaG.mb.26	GCA_018830225.1	1.31749	50	85 ℃	Freshwater	Heterotrophic	1	MBU2561049.1
		Archaea;DPANN group;Nanoarchaeota	NAnoarchaeota archaeon Modern_marine_glass_biofilm.mb.132	GCA_018825475.1	0.879457	34.1	85 ℃	Freshwater	Heterotrophic	1	MBU1974095.1
		Archaea;DPANN group;Nanoarchaeota	NAnoarchaeota archaeon Modern_marine.mb.67	GCA_018812355.1	1.60158	33.5	85 ℃	Freshwater	Heterotrophic	1	MBU0460700.1
		Archaea;DPANN group;Nanoarchaeota	NAnoarchaeota archaeon MM_PC_MetaG.mb.42	GCA_018816725.1	1.61959	35.9	85 ℃	Freshwater	Heterotrophic	1	MBU1004229.1
		Archaea;DPANN group;Nanoarchaeota	NAnoarchaeota archaeon KR13_S3.mb.5	GCA_018894775.1	1.83895	35.4	85 ℃	Freshwater	Heterotrophic	2	MBU4502088.1	MBU4501370.1
		Archaea;DPANN group;Nanoarchaeota	NAnoarchaeota archaeon MM_PC_MetaG.mb.67	GCA_018816705.1	1.73891	50.2	85 ℃	Freshwater	Heterotrophic	1	MBU0979820.1
		Archaea;DPANN group;Nanoarchaeota	NAnoarchaeota archaeon Modern_marine_glass_biofilm.mb.94	GCA_018823985.1	1.12341	32.4	85 ℃	Freshwater	Heterotrophic	1	MBU1854417.1
		Archaea;DPANN group;Nanoarchaeota	NAnoarchaeota archaeon HKST-UBA05	GCA_020430405.1	1.28703	36.9	85 ℃	Freshwater	Heterotrophic	1	MCA9486993.1
		Archaea;DPANN group;Nanoarchaeota	NAnoarchaeota archaeon Modern_marine_rock_biofilm.mb.25	GCA_018823065.1	1.19014	39.6	85 ℃	Freshwater	Heterotrophic	1	MBU1704231.1
		Archaea;DPANN group;Nanoarchaeota	NAnoarchaeota archaeon KR13_S3.mb.52	GCA_018894675.1	0.744649	33.8	85 ℃	Freshwater	Heterotrophic	1	MBU4493039.1
		Archaea;DPANN group;Nanoarchaeota	NAnoarchaeota archaeon Undefined_mixed_planktonic.mb.23	GCA_018825865.1	0.590629	34.5	85 ℃	Freshwater	Heterotrophic	1	MBU2053198.1
		Archaea;DPANN group;Nanoarchaeota	NAnoarchaeota archaeon DeMMO1_8	GCA_020056045.1	1.31427	28.2	85 ℃	Terrestrial	Heterotrophic	1	JAGVIM010000123.1_2
		Archaea;DPANN group;Nanoarchaeota	NAnoarchaeota archaeon Modern_marine.mb.57	GCA_018812505.1	1.40108	32.8	85 ℃	Freshwater	Heterotrophic	1	MBU0471301.1
		Archaea;DPANN group;Nanoarchaeota	NAnoarchaeota archaeon RS_5_44	GCA_023140175.1	2.06605	34.7	85 ℃	Cold-spring	Heterotrophic	1	MCK5283206.1
		Archaea;DPANN group;Nanoarchaeota	NAnoarchaeota archaeon Modern_marine.mb.317	GCA_018812465.1	1.35438	40.8	85 ℃	Freshwater	Heterotrophic	1	MBU0536079.1
		Archaea;DPANN group;Nanoarchaeota	NAnoarchaeota archaeon OS_PC_MetaG.mb.100	GCA_018819345.1	0.895114	33.1	85 ℃	Freshwater	Heterotrophic	1	MBU1205151.1
		Archaea;DPANN group;Nanoarchaeota	NAnoarchaeota archaeon Modern_marine_glass_biofilm.mb.79	GCA_018824365.1	1.22873	32.2	85 ℃	Freshwater	Heterotrophic	1	MBU1876286.1
		Archaea;DPANN group;Nanoarchaeota	NAnoarchaeota archaeon KR13_N2.mb.101	GCA_018897235.1	0.95158	33.3	85 ℃	Freshwater	Heterotrophic	1	MBU4283994.1
		Archaea;DPANN group;Nanoarchaeota	NAnoarchaeota archaeon KR13_S3.mb.115	GCA_018895095.1	1.33905	40.9	85 ℃	Freshwater	Heterotrophic	1	MBU4452186.1
		Archaea;DPANN group;Nanoarchaeota	NAnoarchaeota archaeon Modern_marine.mb.228	GCA_018813685.1	1.56124	35.9	85 ℃	Freshwater	Heterotrophic	1	MBU0628804.1
		Archaea;DPANN group;Nanoarchaeota	NAnoarchaeota archaeon KR13_N1.mb.2	GCA_018897955.1	1.07056	40.8	85 ℃	Freshwater	Heterotrophic	1	MBU4245600.1
		Archaea;DPANN group;Nanoarchaeota	NAnoarchaeota archaeon Modern_marine_rock_biofilm.mb.89	GCA_018822045.1	1.30654	34.1	85 ℃	Freshwater	Heterotrophic	1	MBU1622735.1
		Archaea;DPANN group;Nanoarchaeota	NAnoarchaeota archaeon KR13_N2.mb.113	GCA_018897155.1	1.42622	40.6	85 ℃	Freshwater	Heterotrophic	1	MBU4300844.1
		Archaea;DPANN group;Nanoarchaeota	NAnoarchaeota archaeon Modern_marine.mb.241	GCA_018813725.1	1.47548	39.3	85 ℃	Freshwater	Heterotrophic	1	MBU0614494.1
		Archaea;DPANN group;Nanoarchaeota	NAnoarchaeota archaeon bin N2.15	GCA_022013305.1	1.71779	35	85 ℃	Freshwater	Heterotrophic	1	MCG2717521.1
	Thaumarchaeota	Archaea;DPANN group;Thaumarchaeota	Thaumarchaeota archaeon AB_1215_Bin_64	GCA_017610265.1	1.27969	40.2	85 ℃	Marine	Heterotrophic	1	JAFCCH010000034.1_14
	-	Archaea;DPANN group;unclassified DPANN group	DPANN group archaeon KA24	GCA_019429125.1	1.1588	34	80 ℃	Hydrothermal vent	Unknown	1	MBW6462291.1
		Archaea;DPANN group;unclassified DPANN group	DPANN group archaeon KA27	GCA_019429005.1	1.07899	29.7	80 ℃	Hydrothermal vent	Unknown	1	MBW6451384.1
		Archaea;DPANN group;unclassified DPANN group	DPANN group archaeon M_MaxBin.034	GCA_013152815.1	1.49402	53.3	80 ℃	Hydrothermal vent	Unknown	1	NOZ80720.1
		Archaea;environmental samples;uncultured archaeon	uncultured archaeon AlinenLipids_bin-4003	GCA_903828655.1	0.98831	35.8	NA	Freshwater	Unknown	1	CAIKMX010000052.1_29
		Archaea;unclassified Archaea;archaeon	archaeon Dive96_bin10.390	GCA_024277355.1	1.12793	27.9	NA	Hydrothermal vent	Unknown	1	JAJRVL010000005.1_123
		Archaea;unclassified Archaea;archaeon	archaeon UR.bin77	GCA_022709175.1	0.958531	30.3	NA	Bioreactor	Unknown	1	JAKIXH010000006.1_22
		Archaea;unclassified Archaea;archaeon	archaeon GLR71	GCA_013138805.1	1.33384	40.3	NA	Marine	Unknown	1	NOQ38154.1
		Archaea;unclassified Archaea;archaeon	archaeon GLR112	GCA_013139905.1	1.31251	32.8	NA	Marine	Unknown	1	NOR85845.1
		Archaea;unclassified Archaea;archaeon	archaeon ARS1178	GCA_002688325.1	0.606505	27.7	NA	Marine	Unknown	1	MAG20091.1
		Archaea;unclassified Archaea;archaeon	archaeon ARS1018	GCA_002688965.1	1.89762	33.7	NA	Marine	Unknown	1	MAH42703.1
		Archaea;unclassified Archaea;archaeon ADurb.Bin336	archaeon ADurb.Bin336	GCA_002068885.1	0.933162	30.2	NA	Bioreactor	Unknown	1	OQA31329.1
		Archaea;unclassified Archaea;archaeon UBA431	archaeon UBA431	GCA_002505525.1	1.30948	36.7	NA	Freshwater	Unknown	1	DAVJ01000079.1_29
		Archaea;unclassified Archaea;archaeon UBA583	archaeon UBA583	GCA_002506365.1	1.38898	25.6	NA	Bioreactor	Unknown	1	DAXK01000018.1_9
		d__Archaea;p__Altiarchaeota;c__;o__;f__;g__;s__	NA	3300017991_81	1.30769	NA	NA	Hypersaline environments	Unknown	1	3300017991.a:Ga0180434_10000914_21
		d__Archaea;p__Altiarchaeota;c__;o__;f__;g__;s__	NA	3300025642_34	1.16095	NA	NA	Hypersaline environments	Unknown	1	3300025642.a:Ga0208648_1000560_3
		d__Archaea;p__Altiarchaeota;c__Altiarchaeia;o__SCGC-AAA252-I15;f__ex4484-2;g__ex4484-2;s__	NA	3300017989_87	1.02534	NA	NA	Hypersaline environments	Unknown	1	3300017989.a:Ga0180432_10004617_20
		d__Archaea;p__Altiarchaeota;c__Altiarchaeia;o__SCGC-AAA252-I15;f__SCGC-AAA252-I15;g__SCGC-AAA252-I15;s__GCA_000402775.1	NA	3300028272_10	1.48421	NA	NA	Hypersaline environments	Unknown	1	3300028272.a:Ga0265592_1001202_2
		d__Archaea;p__Altiarchaeota;c__Altiarchaeia;o__SCGC-AAA252-I15;f__SCGC-AAA252-I15;g__SCGC-AAA252-I15;s__GCA_000402775.1	NA	3300028169_10	2.06161	NA	NA	Hypersaline environments	Unknown	1	3300028169.a:Ga0268279_1000021_57
		d__Archaea;p__Altiarchaeota;c__Altiarchaeia;o__SCGC-AAA252-I15;f__SCGC-AAA252-I15;g__SCGC-AAA252-I15;s__GCA_000402775.1	NA	3300028167_10	1.76617	NA	NA	Hypersaline environments	Unknown	1	3300028167.a:Ga0268285_1000509_9
		d__Archaea;p__Altiarchaeota;c__Altiarchaeia;o__SCGC-AAA252-I15;f__SCGC-AAA252-I15;g__SCGC-AAA252-I15;s__GCA_000402775.1	NA	3300028276_9	1.92682	NA	NA	Hypersaline environments	Unknown	1	3300028276.a:Ga0268282_1000027_30
		d__Archaea;p__Altiarchaeota;c__Altiarchaeia;o__SCGC-AAA252-I15;f__SCGC-AAA252-I15;g__SCGC-AAA252-I15;s__GCA_000402775.1	NA	3300005645_20	1.58884	NA	NA	Hypersaline environments	Unknown	1	3300005645.a:Ga0077109_1001236_11
		d__Archaea;p__Altiarchaeota;c__Altiarchaeia;o__SCGC-AAA252-I15;f__SCGC-AAA252-I15;g__SCGC-AAA252-I15;s__GCA_000402775.1	NA	3300028193_18	2.00473	NA	NA	Hypersaline environments	Unknown	1	3300028193.a:Ga0265594_1000159_44
		d__Archaea;p__Micrarchaeota;c__Iainarchaeia;o__;f__;g__;s__	NA	3300003178_22	0.612327	NA	NA	Hydrothermal vent	Unknown	1	3300003178.a:FcsdDRAFT_1004958_16
		d__Archaea;p__Micrarchaeota;c__Iainarchaeia;o__;f__;g__;s__	NA	3300028030_39	0.691889	NA	NA	Hydrothermal vent	Unknown	1	3300028030.a:Ga0256831_1000046_63
		d__Archaea;p__Micrarchaeota;c__Iainarchaeia;o__Iainarchaeales;f__;g__;s__	NA	3300013137_189	0.699823	NA	NA	Freshwater	Unknown	1	3300013137.a:Ga0172375_10022741_7
		d__Archaea;p__Micrarchaeota;c__Iainarchaeia;o__Iainarchaeales;f__;g__;s__	NA	3300002168_77	0.808257	NA	NA	Bioreactor	Unknown	1	3300002168.a:JGI24712J26585_10000200_8
		d__Archaea;p__Micrarchaeota;c__Iainarchaeia;o__Iainarchaeales;f__GCA-2688035;g__;s__	NA	3300027819_105	1.19474	NA	NA	Freshwater	Unknown	1	3300027819.a:Ga0209514_10000002_992
		d__Archaea;p__Micrarchaeota;c__Iainarchaeia;o__Iainarchaeales;f__Iainarchaeaceae;g__Iainarchaeum;s__	NA	3300027835_98	1.11384	NA	NA	Freshwater	Unknown	1	3300027835.a:Ga0209515_10009981_6
		d__Archaea;p__Micrarchaeota;c__Micrarchaeia;o__UBA10214;f__UBA10214;g__;s__	NA	3300018065_65	0.859588	NA	NA	Hypersaline environments	Unknown	1	3300018065.a:Ga0180430_10006492_1
		d__Archaea;p__Micrarchaeota;c__Micrarchaeia;o__UBA10214;f__UBA10214;g__;s__	NA	3300018080_78	1.20005	NA	NA	Hypersaline environments	Unknown	1	3300018080.a:Ga0180433_10010460_8
		d__Archaea;p__Micrarchaeota;c__Micrarchaeia;o__UBA8480;f__UBA93;g__UBA93;s__	NA	3300028032_46	0.867443	NA	NA	Freshwater	Unknown	1	3300028032.a:Ga0265296_1000469_68
		d__Archaea;p__Nanoarchaeota;c__Nanohaloarchaea;o__J07AB43;f__J07AB43;g__B1-Br10-U2g21;s__	NA	3300000386_12	0.523285	NA	NA	Hypersaline environments	Unknown	1	3300000386.a:P_1C_Liq_1_UnCtyDRAFT_1001848_2
		d__Archaea;p__Nanoarchaeota;c__Nanohaloarchaea;o__J07AB43;f__J07AB43;g__Nanosalina;s__	NA	3300026110_14	0.88921	NA	NA	Terrestrial	Unknown	1	3300026110.a:Ga0209945_1001946_12
		d__Archaea;p__Nanoarchaeota;c__Nanohaloarchaea;o__J07AB43;f__J07AB43;g__Nanosalina;s__	NA	3300026140_16	0.981087	NA	NA	Freshwater	Unknown	1	3300026140.a:Ga0209917_1000041_6
		d__Archaea;p__Nanoarchaeota;c__Nanohaloarchaea;o__J07AB43;f__J07AB43;g__Nanosalina;s__	NA	3300026124_12	1.01676	NA	NA	Freshwater	Unknown	1	3300026124.a:Ga0209965_1000019_43
		d__Archaea;p__Nanoarchaeota;c__Nanohaloarchaea;o__J07AB43;f__J07AB43;g__Nanosalina;s__	NA	3300026114_16	1.0121	NA	NA	Freshwater	Unknown	1	3300026114.a:Ga0209946_1000685_7
		d__Archaea;p__Nanoarchaeota;c__Nanohaloarchaea;o__J07AB43;f__J07AB43;g__PL-Br10-U2g16;s__	NA	3300025352_9	0.883981	NA	NA	Hypersaline environments	Unknown	1	3300025352.a:Ga0207995_100811_10
		d__Archaea;p__Nanoarchaeota;c__Nanohaloarchaea;o__J07AB43;f__J07AB43;g__PL-Br10-U2g16;s__	NA	3300012128_10	0.600882	NA	NA	Hypersaline environments	Unknown	1	3300012128.a:Ga0136582_1001201_2
		d__Archaea;p__Nanoarchaeota;c__Nanohaloarchaea;o__J07AB43;f__J07AB43;g__PL-Br10-U2g16;s__	NA	3300011181_11	0.909435	NA	NA	Hypersaline environments	Unknown	2	3300011181.a:Ga0136607_1001174_6	3300011181.a:Ga0136607_1001174_5
		d__Archaea;p__Nanoarchaeota;c__Nanohaloarchaea;o__J07AB43;f__J07AB43;g__PL-Br10-U2g16;s__	NA	3300012116_10	0.540221	NA	NA	Hypersaline environments	Unknown	2	3300012116.a:Ga0136581_1001846_3	3300012116.a:Ga0136581_1001846_2
		d__Archaea;p__Nanoarchaeota;c__Nanohaloarchaea;o__J07AB43;f__J07AB43;g__PL-Br10-U2g16;s__	NA	3300012109_8	0.880498	NA	NA	Hypersaline environments	Unknown	1	3300012109.a:Ga0136583_1000184_27
		d__Archaea;p__Nanoarchaeota;c__Nanohaloarchaea;o__J07AB43;f__J07AB43;g__PL-Br10-U2g16;s__	NA	3300025361_16	1.02055	NA	NA	Hypersaline environments	Unknown	2	3300025361.a:Ga0208412_1000038_78	3300025361.a:Ga0208412_1000038_77
		d__Archaea;p__Nanoarchaeota;c__Nanohaloarchaea;o__J07AB43;f__J07AB43;g__PL-Br10-U2g16;s__	NA	3300012118_9	0.984769	NA	NA	Hypersaline environments	Unknown	2	3300012118.a:Ga0136594_1000280_19	3300012118.a:Ga0136594_1000280_18
		d__Archaea;p__Nanoarchaeota;c__Nanohaloarchaea;o__J07AB43;f__J07AB43;g__PL-Br10-U2g16;s__	NA	3300011177_10	0.574812	NA	NA	Hypersaline environments	Unknown	2	3300011177.a:Ga0136574_100512_21	3300011177.a:Ga0136574_100512_20
		d__Archaea;p__Nanoarchaeota;c__Nanohaloarchaea;o__J07AB43;f__J07AB43;g__PL-Br10-U2g16;s__	NA	3300012108_12	0.98342	NA	NA	Hypersaline environments	Unknown	2	3300012108.a:Ga0136562_100131_33	3300012108.a:Ga0136562_100131_34
		d__Archaea;p__Nanoarchaeota;c__Nanohaloarchaea;o__J07AB43;f__J07AB43;g__PL-Br10-U2g16;s__	NA	3300023113_5	0.760569	NA	NA	Hypersaline environments	Unknown	2	3300023113.a:Ga0136585_102260_4	3300023113.a:Ga0136585_102260_3
		d__Archaea;p__Nanoarchaeota;c__Nanohaloarchaea;o__J07AB43;f__J07AB43;g__PL-Br10-U2g16;s__	NA	3300012033_23	0.939798	NA	NA	Hypersaline environments	Unknown	2	3300012033.a:Ga0136589_1000048_19	3300012033.a:Ga0136589_1000048_18
		d__Archaea;p__Nanoarchaeota;c__Woesearchaeia;o__CG08-08-20-14;f__CG08-08-20-14;g__;s__	NA	3300025161_72	1.11897	NA	NA	Hot-spring	Unknown	1	3300025161.a:Ga0209381_1002234_16
		d__Archaea;p__Nanoarchaeota;c__Woesearchaeia;o__CG1-02-33-12;f__CG1-02-33-12;g__;s__	NA	3300013138_228	0.528211	NA	NA	Freshwater	Unknown	1	3300013138.a:Ga0172371_10033850_2
		d__Archaea;p__Nanoarchaeota;c__Woesearchaeia;o__CG1-02-33-12;f__CG1-02-33-12;g__CG1-02-33-12;s__	NA	3300017498_46	0.689191	NA	NA	Freshwater	Unknown	1	3300017498.a:Ga0185330_1011196_1
		d__Archaea;p__Nanoarchaeota;c__Woesearchaeia;o__CG1-02-33-12;f__CG1-02-33-12;g__CG1-02-33-12;s__	NA	3300013128_104	0.655655	NA	NA	Marine	Unknown	1	3300013128.a:Ga0172366_10028809_1
		d__Archaea;p__Nanoarchaeota;c__Woesearchaeia;o__GW2011-AR9;f__;g__;s__	NA	3300027917_184	0.630491	NA	NA	Marine	Unknown	1	3300027917.a:Ga0209536_100035277_4
		d__Archaea;p__Nanoarchaeota;c__Woesearchaeia;o__GW2011-AR9;f__GW2011-AR9;g__;s__	NA	3300025659_39	1.35949	NA	NA	Marine	Unknown	1	3300025659.a:Ga0209249_1000534_24
		d__Archaea;p__Nanoarchaeota;c__Woesearchaeia;o__SM23-78;f__;g__;s__	NA	3300023177_34	0.821549	NA	NA	Freshwater	Unknown	1	3300023177.a:Ga0233423_10009681_6
		d__Archaea;p__Nanoarchaeota;c__Woesearchaeia;o__SM23-78;f__UBA525;g__;s__	NA	3300011013_38	1.07232	NA	NA	Terrestrial	Unknown	1	3300011013.a:Ga0114934_10000207_18
		d__Archaea;p__Nanoarchaeota;c__Woesearchaeia;o__SM23-78;f__UBA525;g__UBA153;s__	NA	3300009702_155	0.986662	NA	NA	Terrestrial	Unknown	1	3300009702.a:Ga0114931_10001199_25
		d__Archaea;p__Nanoarchaeota;c__Woesearchaeia;o__SM23-78;f__UBA525;g__UBA153;s__	NA	3300009702_143	1.1575	NA	NA	Marine	Unknown	1	3300009702.a:Ga0114931_10012137_9
		d__Archaea;p__Nanoarchaeota;c__Woesearchaeia;o__UBA10200;f__;g__;s__	NA	3300027896_112	0.974755	NA	NA	Freshwater	Unknown	1	3300027896.a:Ga0209777_10002040_4
		d__Archaea;p__Nanoarchaeota;c__Woesearchaeia;o__UBA119;f__UBA119;g__;s__	NA	3300014886_33	0.707654	NA	NA	Marine	Unknown	1	3300014886.a:Ga0180300_10000462_19
		d__Archaea;p__Nanoarchaeota;c__Woesearchaeia;o__UBA119;f__UBA119;g__;s__	NA	3300025408_31	1.18286	NA	NA	Bioreactor	Unknown	1	3300025408.a:Ga0208462_1000746_12
		d__Archaea;p__Nanoarchaeota;c__Woesearchaeia;o__UBA12501;f__UBA11576;g__UBA11576;s__	NA	3300015370_37	1.44837	NA	NA	Freshwater	Unknown	1	3300015370.a:Ga0180009_10026356_4
Euryarchaeota	Candidatus Poseidoniia	Archaea;Candidatus Hydrothermarchaeota;unclassified Candidatus Hydrothermarchaeota	Candidatus Hydrothermarchaeota archaeon S146_137_esom	GCA_015520175.1	0.973702	36.7	85 ℃	Hydrothermal vent	Unknown	1	WAQQ01000068.1_2
		Archaea;Candidatus Hydrothermarchaeota;unclassified Candidatus Hydrothermarchaeota	Candidatus Hydrothermarchaeota archaeon S140_96_esom	GCA_015521895.1	0.934423	32.5	85 ℃	Hydrothermal vent	Unknown	2	WANH01000228.1_10	WANH01000228.1_11
		Archaea;Candidatus Thermoplasmatota;Candidatus Poseidoniia	Euryarchaeota archaeon UBA87	GCA_002498135.1	1.73178	34.1	60 ℃	Marine	Unknown	1	DAGL01000112.1_1
		Archaea;Candidatus Thermoplasmatota;Candidatus Poseidoniia	Euryarchaeota archaeon UBA131	GCA_002502415.1	1.86042	39.1	85 ℃	Marine	Unknown	1	DAOU01000019.1_2
		Archaea;Candidatus Thermoplasmatota;Candidatus Poseidoniia	Candidatus Poseidoniia archaeon ALOHA_A2.5_56	GCA_022449905.1	0.84248	43.8	NA	Marine	Heterotrophic	1	MCH2444579.1
		Archaea;Candidatus Thermoplasmatota;Candidatus Poseidoniia	Candidatus Poseidoniia archaeon ALOHA_A2.5_59	GCA_022449785.1	1.04208	37	NA	Marine	Heterotrophic	1	MCH2431963.1
		Archaea;Candidatus Thermoplasmatota;Candidatus Poseidoniia	Candidatus Poseidoniia archaeon ALOHA_A2.0_26	GCA_022451345.1	1.10924	43.7	NA	Marine	Heterotrophic	1	MCH2619764.1
		Archaea;Candidatus Thermoplasmatota;Candidatus Poseidoniia	Candidatus Poseidoniales archaeon SZUA-1158	GCA_015658585.1	0.785452	43.6	NA	Hydrothermal vent	Heterotrophic	1	HIM86768.1
		Archaea;Candidatus Thermoplasmatota;DHVE2 group	DHVE2 group archaeon S014_41	GCA_015522955.1	1.2596	42.5	80 ℃	Hydrothermal vent	Unknown	4	WALG01000163.1_2	WALG01000125.1_4	WALG01000170.1_4	WALG01000140.1_19
		Archaea;Candidatus Thermoplasmatota;DHVE2 group	DHVE2 group archaeon S143_106	GCA_015520985.1	1.29113	54.5	80 ℃	Hydrothermal vent	Unknown	3	WAOY01000029.1_1	WAOY01000016.1_4	WAOY01000151.1_2
		Archaea;Candidatus Thermoplasmatota;DHVE2 group	DHVE2 group archaeon S143_98	GCA_015520975.1	1.3606	43.6	80 ℃	Hydrothermal vent	Unknown	2	WAOZ01000073.1_3	WAOZ01000127.1_13
		Archaea;Candidatus Thermoplasmatota;DHVE2 group	DHVE2 group archaeon S014_50	GCA_015522935.1	0.987382	40.3	80 ℃	Hydrothermal vent	Unknown	2	WALH01000097.1_7	WALH01000004.1_19
		Archaea;Candidatus Thermoplasmatota;DHVE2 group	DHVE2 group archaeon S142_16	GCA_015521465.1	1.50846	41.7	80 ℃	Hydrothermal vent	Unknown	3	WAOD01000018.1_3	WAOD01000079.1_17	WAOD01000073.1_2
		Archaea;Candidatus Thermoplasmatota;DHVE2 group	DHVE2 group archaeon S013_21_esom	GCA_015523125.1	1.54222	44.9	80 ℃	Hydrothermal vent	Unknown	4	WAKX01000055.1_1	WAKX01000040.1_9	WAKX01000053.1_63	WAKX01000048.1_37
		Archaea;Candidatus Thermoplasmatota;DHVE2 group	Aciduliprofundum sp. S145_39	GCA_015520565.1	1.51005	39.1	42 ℃	Hydrothermal vent	Methylotrophic	3	WAPW01000018.1_21	WAPW01000093.1_7	WAPW01000008.1_10
		Archaea;Candidatus Thermoplasmatota;DHVE2 group	Aciduliprofundum sp. S013_35	GCA_015523135.1	1.41146	38.5	42 ℃	Hydrothermal vent	Methylotrophic	4	WAKY01000009.1_29	WAKY01000122.1_8	WAKY01000063.1_12	WAKY01000142.1_1
		Archaea;Candidatus Thermoplasmatota;DHVE2 group	Aciduliprofundum sp. HyVt-118	GCA_011042535.1	0.830803	62.3	42 ℃	Marine	Methylotrophic	1	HDJ27048.1
		Archaea;Candidatus Thermoplasmatota;DHVE2 group	Aciduliprofundum boonei T469	GCA_000025665.1	1.48678	39.2	42 ℃	Hydrothermal vent	Methylotrophic	3	ADD08951.1	ADD09261.1	ADD07867.1
		Archaea;Candidatus Thermoplasmatota;DHVE2 group	Aciduliprofundum boonei S144_65_esom	GCA_015520595.1	1.42105	39.1	42 ℃	Hydrothermal vent	Methylotrophic	3	WAPU01000011.1_10	WAPU01000102.1_8	WAPU01000028.1_15
		Archaea;Candidatus Thermoplasmatota;DHVE2 group	Aciduliprofundum boonei S143_99	GCA_015520815.1	1.35751	39.3	42 ℃	Hydrothermal vent	Methylotrophic	3	WAPK01000007.1_14	WAPK01000089.1_17	WAPK01000045.1_3
		Archaea;Candidatus Thermoplasmatota;DHVE2 group	Aciduliprofundum boonei S013_40	GCA_015523095.1	1.3577	39.2	42 ℃	Hydrothermal vent	Methylotrophic	3	WALC01000112.1_8	WALC01000024.1_4	WALC01000001.1_1
		Archaea;Candidatus Thermoplasmatota;DHVE2 group	Aciduliprofundum boonei S142_21	GCA_015521405.1	1.11865	39.5	42 ℃	Hydrothermal vent	Methylotrophic	3	WAOF01000196.1_2	WAOF01000006.1_9	WAOF01000075.1_1
		Archaea;Candidatus Thermoplasmatota;Thermoplasmata	uncultured Methanomassiliicoccus sp. BRZ_CQ__bin1	GCA_944319735.1	1.77484	41	NA	Host-associated	Unknown	3	CALUEU010000001.1_7	CALUEU010000008.1_22	CALUEU010000003.1_168
		Archaea;Candidatus Thermoplasmatota;Thermoplasmata	uncultured Methanomassiliicoccales archaeon REFINED_METABAT215_TOP10_CONTIGS_1500_ASSEMBLY_K77_MERGED__Hadza_MoBio_hadza-I-L_F_16_1210.188	GCA_934234005.1	1.52336	46.3	NA	Host-associated	Unknown	3	CAKQHC010000029.1_8	CAKQHC010000044.1_3	CAKQHC010000082.1_7
		Archaea;Candidatus Thermoplasmatota;Thermoplasmata	uncultured Methanomassiliicoccales archaeon REFINED_METABAT215_TOP10_CONTIGS_1500_ASSEMBLY_K77_MERGED__Hadza_MoBio_hadza-A-D_O_4_1196.338	GCA_934155295.1	1.88211	58.2	NA	Host-associated	Unknown	5	CAKPGV010000005.1_38	CAKPGV010000005.1_25	CAKPGV010000007.1_40	CAKPGV010000005.1_24	CAKPGV010000061.1_5
		Archaea;Candidatus Thermoplasmatota;Thermoplasmata	uncultured Methanomassiliicoccales archaeon REFINED_METABAT215_TOP10_CONTIGS_1500_ASSEMBLY_K77_MERGED__Hadza_MoBio_hadza-A-D_E_17_1054.104	GCA_934196705.1	1.52323	47.5	NA	Host-associated	Unknown	4	CAKPWK010000010.1_11	CAKPWK010000004.1_123	CAKPWK010000002.1_220	CAKPWK010000007.1_17
		Archaea;Candidatus Thermoplasmatota;Thermoplasmata	uncultured Methanomassiliicoccales archaeon REFINED_METABAT215_TOP10_CONTIGS_1500_ASSEMBLY_K77_MERGED__Hadza_MoBio_hadza-A-D_M_24_1194.123	GCA_934203295.1	1.5307	47.3	NA	Host-associated	Unknown	4	CAKPYW010000003.1_25	CAKPYW010000001.1_31	CAKPYW010000002.1_49	CAKPYW010000004.1_16
		Archaea;Candidatus Thermoplasmatota;Thermoplasmata	uncultured Methanomassiliicoccales archaeon REFINED_METABAT215_TOP10_CONTIGS_1500_ASSEMBLY_K77_MERGED__Nepal_MoBio_Fiber-Hadza-Nepal_H_13_CHE1006Z.152	GCA_934153755.1	1.79555	58.1	NA	Host-associated	Unknown	4	CAKPFQ010000039.1_12	CAKPFQ010000068.1_5	CAKPFQ010000001.1_25	CAKPFQ010000068.1_6
		Archaea;Candidatus Thermoplasmatota;Thermoplasmata	uncultured Methanomassiliicoccales archaeon SRR2134673_bin.53_metaWRAP_v1.1_MAG	GCA_939801045.1	1.39372	60.5	NA	Host-associated	Unknown	4	CALNHC010000041.1_4	CALNHC010000106.1_2	CALNHC010000027.1_2	CALNHC010000060.1_7
		Archaea;Candidatus Thermoplasmatota;Thermoplasmata	uncultured Methanomassiliicoccales archaeon REFINED_METABAT215_TOP10_CONTIGS_1500_ASSEMBLY_K77_MERGED__Hadza_PheChl_Fiber-Hadza-Nepal_A_2_1112.334	GCA_934149145.1	1.50008	59.3	NA	Host-associated	Unknown	4	CAKPEM010000058.1_2	CAKPEM010000041.1_4	CAKPEM010000272.1_1	CAKPEM010000104.1_5
		Archaea;Candidatus Thermoplasmatota;Thermoplasmata	uncultured Methanomassiliicoccales archaeon REFINED_METABAT215_TOP10_CONTIGS_1500_ASSEMBLY_K77_MERGED__Nepal_MoBio_Fiber-Hadza-Nepal_F_1_RAJ0018YZ.53	GCA_934086205.1	1.89018	59.4	NA	Host-associated	Unknown	5	CAKOHX010000002.1_123	CAKOHX010000006.1_30	CAKOHX010000004.1_249	CAKOHX010000002.1_204	CAKOHX010000005.1_71
		Archaea;Candidatus Thermoplasmatota;Thermoplasmata	uncultured Methanomassiliicoccales archaeon REFINED_METABAT215_TOP10_CONTIGS_1500_ASSEMBLY_K77_MERGED__Hadza_MoBio_hadza-A-D_E_19_1056.97	GCA_934140855.1	1.75853	58.4	NA	Host-associated	Unknown	5	CAKPBO010000001.1_115	CAKPBO010000007.1_50	CAKPBO010000005.1_1	CAKPBO010000010.1_34	CAKPBO010000005.1_54
		Archaea;Candidatus Thermoplasmatota;Thermoplasmata	uncultured Methanomassiliicoccales archaeon REFINED_METABAT215_TOP10_CONTIGS_1500_ASSEMBLY_K77_MERGED__Hadza_MoBio_hadza-A-D_E_17_1054.42	GCA_934702355.1	1.73043	55.3	NA	Host-associated	Unknown	3	CAKUXX010000004.1_102	CAKUXX010000004.1_103	CAKUXX010000003.1_54
		Archaea;Candidatus Thermoplasmatota;Thermoplasmata	uncultured Methanomassiliicoccaceae bacterium ERR321628-bin.21	GCA_905187815.1	1.72864	59.8	NA	Host-associated	Unknown	5	CAJJJM010000015.1_3	CAJJJM010000009.1_24	CAJJJM010000001.1_146	CAJJJM010000008.1_65	CAJJJM010000017.1_2
		Archaea;Candidatus Thermoplasmatota;Thermoplasmata	uncultured Methanomassiliicoccaceae bacterium SRR7188232_bin.47_metaWRAP_v1.3_MAG	GCA_945492685.1	1.05248	57.2	NA	Host-associated	Unknown	4	CALYUZ010000015.1_12	CALYUZ010000003.1_5	CALYUZ010000158.1_3	CALYUZ010000176.1_2
		Archaea;Candidatus Thermoplasmatota;Thermoplasmata	uncultured Methanomassiliicoccaceae bacterium SRR5580102-bin.60	GCA_905213775.1	1.88006	58.1	NA	Host-associated	Unknown	4	CAJMJS010000139.1_1	CAJMJS010000005.1_15	CAJMJS010000069.1_1	CAJMJS010000010.1_29
		Archaea;Candidatus Thermoplasmatota;Thermoplasmata	uncultured Methanomassiliicoccaceae bacterium SRR7188234_bin.22_metaWRAP_v1.3_MAG	GCA_945492675.1	1.33871	48.1	NA	Host-associated	Unknown	4	CALYVA010000003.1_2	CALYVA010000063.1_3	CALYVA010000057.1_8	CALYVA010000104.1_1
		Archaea;Candidatus Thermoplasmatota;Thermoplasmata	uncultured Methanomassiliicoccaceae bacterium SRR5580399-bin.63	GCA_905214045.1	0.966101	48.3	NA	Host-associated	Unknown	6	CAJMKX010000342.1_2	CAJMKX010000412.1_1	CAJMKX010000269.1_3	CAJMKX010000062.1_1	CAJMKX010000434.1_1	CAJMKX010000269.1_2
		Archaea;Candidatus Thermoplasmatota;Thermoplasmata	uncultured Methanomassiliicoccaceae bacterium ERR321603-bin.2	GCA_905203955.1	1.46724	59.8	NA	Host-associated	Unknown	7	CAJKXX010000411.1_1	CAJKXX010000437.1_1	CAJKXX010000093.1_1	CAJKXX010000134.1_6	CAJKXX010000064.1_1	CAJKXX010000142.1_5	CAJKXX010000375.1_1
		Archaea;Candidatus Thermoplasmatota;Thermoplasmata	uncultured marine group III euryarchaeote AH-321-L02	GCA_902627615.1	1.30887	36.7	NA	Marine	Unknown	1	CACOJW010000004.1_70
		Archaea;Candidatus Thermoplasmatota;Thermoplasmata	uncultured marine group III euryarchaeote AG-343-J07	GCA_902531985.1	0.971429	36.6	NA	Marine	Unknown	1	CACAGG010000006.1_20
		Archaea;Candidatus Thermoplasmatota;Thermoplasmata	uncultured marine group III euryarchaeote AG-343-N02	GCA_902533295.1	0.856711	36.3	NA	Marine	Unknown	1	CACALG010000022.1_3
		Archaea;Candidatus Thermoplasmatota;Thermoplasmata	uncultured Candidatus Methanomethylophilus sp. hRUG898	GCA_900314325.1	1.38868	61	NA	Host-associated	Unknown	6	OMUQ01000110.1_4	OMUQ01000108.1_4	OMUQ01000130.1_7	OMUQ01000098.1_8	OMUQ01000012.1_11	OMUQ01000012.1_25
		Archaea;Candidatus Thermoplasmatota;Thermoplasmata	uncultured Candidatus Methanomethylophilus sp. REFINED_METABAT215_TOP10_CONTIGS_1500_ASSEMBLY_K77_MERGED__Nepal_MoBio_Fiber-Hadza-Nepal_H_9_THA1076JZ.158	GCA_934217595.1	1.44563	56.3	NA	Host-associated	Unknown	2	CAKQCO010000032.1_7	CAKQCO010000077.1_2
		Archaea;Candidatus Thermoplasmatota;Thermoplasmata	uncultured Candidatus Methanomethylophilus sp. RUG779	GCA_900313075.1	1.26288	61.7	NA	Host-associated	Unknown	6	OMQH01000107.1_2	OMQH01000174.1_1	OMQH01000045.1_4	OMQH01000017.1_3	OMQH01000034.1_5	OMQH01000013.1_1
		Archaea;Candidatus Thermoplasmatota;Thermoplasmata	uncultured Candidatus Methanomethylophilus sp. REFINED_METABAT215_TOP10_CONTIGS_1500_ASSEMBLY_K77_MERGED__Hadza_MoBio_hadza-A-D_E_2_1148.79	GCA_934190985.1	1.43237	56.4	NA	Host-associated	Unknown	3	CAKPTS010000018.1_9	CAKPTS010000001.1_213	CAKPTS010000006.1_98
		Archaea;Candidatus Thermoplasmatota;Thermoplasmata	Thermoplasmatales archaeon SW_10_69_26	GCA_003009755.1	2.81656	69.3	60 ℃	Hypersaline environments	Heterotrophic	1	PSG97651.1
		Archaea;Candidatus Thermoplasmatota;Thermoplasmata	Thermoplasmatales archaeon SM1-50	GCA_001595945.1	2.09171	39	60 ℃	Freshwater	Heterotrophic	1	KYK24690.1
		Archaea;Candidatus Thermoplasmatota;Thermoplasmata	Thermoplasmatales archaeon SG8-52-3	GCA_001595915.1	1.9094	30.4	60 ℃	Freshwater	Heterotrophic	1	KYK32052.1
		Archaea;Candidatus Thermoplasmatota;Thermoplasmata	Thermoplasmatales archaeon ex4572_165	GCA_002254885.1	1.20347	32.1	60 ℃	Hydrothermal vent	Heterotrophic	1	OYT28179.1
		Archaea;Candidatus Thermoplasmatota;Thermoplasmata	Thermoplasmatales archaeon ex4484_6	GCA_002254385.1	1.82554	53.8	60 ℃	Hydrothermal vent	Heterotrophic	1	OYT46041.1
		Archaea;Candidatus Thermoplasmatota;Thermoplasmata	Thermoplasmatales archaeon BRNA1	GCA_000350305.1	1.46111	58.3	60 ℃	Host-associated	Heterotrophic	2	AGI47657.1	AGI47890.1
		Archaea;Candidatus Thermoplasmatota;Thermoplasmata	Thermoplasmatales archaeon bin50	GCA_020350365.1	1.82418	31.8	60 ℃	Marine	Heterotrophic	1	UCF50763.1
		Archaea;Candidatus Thermoplasmatota;Thermoplasmata	Thermoplasmatales archaeon RS_7_43	GCA_023138905.1	1.00733	35.5	60 ℃	Cold-spring	Heterotrophic	1	MCK5112285.1
		Archaea;Candidatus Thermoplasmatota;Thermoplasmata	Thermoplasmatales archaeon AS10tlH2TH_373	GCA_012522645.1	1.33509	54.5	60 ℃	Bioreactor	Heterotrophic	5	NLN71551.1	NLN71863.1	NLN71616.1	NLN71864.1	NLN71476.1
		Archaea;Candidatus Thermoplasmatota;Thermoplasmata	Thermoplasmatales archaeon AS21ysBPME_157	GCA_012520845.1	1.38281	60.7	60 ℃	Bioreactor	Heterotrophic	3	NLL94629.1	NLL95100.1	NLL94761.1
		Archaea;Candidatus Thermoplasmatota;Thermoplasmata	Thermoplasmatales archaeon HyVt-182	GCA_011043315.1	1.32538	49.9	60 ℃	Marine	Heterotrophic	1	HDN50771.1
		Archaea;Candidatus Thermoplasmatota;Thermoplasmata	Thermoplasmatales archaeon RS_17_39	GCA_023128855.1	1.90375	33.6	60 ℃	Cold-spring	Heterotrophic	1	MCK4365832.1
		Archaea;Candidatus Thermoplasmatota;Thermoplasmata	Thermoplasmatales archaeon RS_17_41	GCA_023128805.1	1.98904	37	60 ℃	Cold-spring	Heterotrophic	1	MCK4347744.1
		Archaea;Candidatus Thermoplasmatota;Thermoplasmata	Thermoplasmatales archaeon bin958	GCA_020356125.1	1.07005	33.2	60 ℃	Marine	Heterotrophic	1	UCH71445.1
		Archaea;Candidatus Thermoplasmatota;Thermoplasmata	Thermoplasmatales archaeon SpSt-1185	GCA_011049295.1	1.27697	61.1	60 ℃	Hot-spring	Heterotrophic	1	HDS59336.1
		Archaea;Candidatus Thermoplasmatota;Thermoplasmata	Thermoplasmatales archaeon RS_5_24	GCA_023140415.1	1.05038	27.5	60 ℃	Cold-spring	Heterotrophic	1	MCK5301236.1
		Archaea;Candidatus Thermoplasmatota;Thermoplasmata	Thermoplasmatales archaeon bin45	GCA_020350825.1	2.32082	34.3	60 ℃	Marine	Heterotrophic	1	UCF12313.1
		Archaea;Candidatus Thermoplasmatota;Thermoplasmata	Thermoplasmatales archaeon HyVt-73	GCA_011374425.1	0.693903	49.8	60 ℃	Hot-spring	Heterotrophic	1	HHH78249.1
		Archaea;Candidatus Thermoplasmatota;Thermoplasmata	Thermoplasmatales archaeon HyVt-69	GCA_011374475.1	1.01756	41.5	60 ℃	Hydrothermal vent	Heterotrophic	1	HHH79501.1
		Archaea;Candidatus Thermoplasmatota;Thermoplasmata	Thermoplasmatales archaeon AS06rmzACSIP_286	GCA_012515075.1	0.988185	59.9	60 ℃	Bioreactor	Heterotrophic	1	NLF33523.1
		Archaea;Candidatus Thermoplasmatota;Thermoplasmata	Thermoplasmatales archaeon bin105	GCA_020341795.1	1.7893	30.7	60 ℃	Hydrothermal vent	Heterotrophic	1	UCB59592.1
		Archaea;Candidatus Thermoplasmatota;Thermoplasmata	Thermoplasmatales archaeon RS_17_15	GCA_023129155.1	1.09993	36.3	60 ℃	Cold-spring	Heterotrophic	1	MCK4332344.1
		Archaea;Candidatus Thermoplasmatota;Thermoplasmata	Thermoplasmatales archaeon bin14	GCA_020343515.1	1.92263	36	60 ℃	Marine	Heterotrophic	1	UCD14732.1
		Archaea;Candidatus Thermoplasmatota;Thermoplasmata	Thermoplasmata archaeon M9B1D	GCA_002900535.1	1.69209	31.4	60 ℃	Freshwater	Heterotrophic	1	PNX49118.1
		Archaea;Candidatus Thermoplasmatota;Thermoplasmata	Thermoplasmata archaeon M11B2D	GCA_002900545.1	1.69837	43.6	60 ℃	Freshwater	Heterotrophic	1	PNX49124.1
		Archaea;Candidatus Thermoplasmatota;Thermoplasmata	Thermoplasmata archaeon HGW-Thermoplasmata-1	GCA_002838935.1	1.44537	53.7	60 ℃	Freshwater	Heterotrophic	1	PKK85922.1
		Archaea;Candidatus Thermoplasmatota;Thermoplasmata	Thermoplasmata archaeon SG225.bin14	GCA_020696345.1	4.96778	39.6	60 ℃	Marine	Heterotrophic	1	JAEHCK010000035.1_13
		Archaea;Candidatus Thermoplasmatota;Thermoplasmata	Thermoplasmata archaeon M1	GCA_019594265.1	1.07175	62.6	60 ℃	Hypersaline environments	Heterotrophic	2	JAFDUF010000152.1_1	JAFDUF010000152.1_2
		Archaea;Candidatus Thermoplasmatota;Thermoplasmata	Thermoplasmata archaeon UBA9293	GCA_013329505.1	1.41702	41	60 ℃	Marine	Heterotrophic	1	HIH96673.1
		Archaea;Candidatus Thermoplasmatota;Thermoplasmata	Thermoplasmata archaeon bin445	GCA_020350865.1	2.49532	49.6	60 ℃	Marine	Heterotrophic	1	UCF07196.1
		Archaea;Candidatus Thermoplasmatota;Thermoplasmata	Thermoplasmata archaeon SW_4_56	GCA_023145185.1	2.76752	52.4	60 ℃	Cold-spring	Heterotrophic	2	MCK5772248.1	MCK5774491.1
		Archaea;Candidatus Thermoplasmatota;Thermoplasmata	Thermoplasmata archaeon RS_5_45	GCA_023140195.1	2.9809	51.5	60 ℃	Cold-spring	Heterotrophic	1	MCK5290833.1
		Archaea;Candidatus Thermoplasmatota;Thermoplasmata	Thermoplasmata archaeon HAP25	GCA_019594305.1	2.08199	45.2	60 ℃	Hypersaline environments	Heterotrophic	5	JAFDTZ010000013.1_12	JAFDTZ010000078.1_10	JAFDTZ010000017.1_16	JAFDTZ010000087.1_2	JAFDTZ010000160.1_8
		Archaea;Candidatus Thermoplasmatota;Thermoplasmata	Thermoplasmata archaeon UBA9212	GCA_013329495.1	1.48891	42.8	60 ℃	Marine	Heterotrophic	1	HIH98287.1
		Archaea;Candidatus Thermoplasmatota;Thermoplasmata	Thermoplasmata archaeon HAP27	GCA_019594025.1	1.58074	44.5	60 ℃	Hypersaline environments	Heterotrophic	4	JAFDUB010000006.1_14	JAFDUB010000020.1_14	JAFDUB010000006.1_13	JAFDUB010000011.1_9
		Archaea;Candidatus Thermoplasmatota;Thermoplasmata	Thermoplasmata archaeon RS_12_50	GCA_023132975.1	2.13943	49.3	60 ℃	Cold-spring	Heterotrophic	1	MCK4614891.1
		Archaea;Candidatus Thermoplasmatota;Thermoplasmata	Thermoplasmata archaeon B1Sed10_191R1	GCA_003552585.1	1.83826	42.6	60 ℃	Hypersaline environments	Heterotrophic	5	PUNK01000013.1_103	PUNK01000040.1_3	PUNK01000056.1_25	PUNK01000056.1_24	PUNK01000048.1_15
		Archaea;Candidatus Thermoplasmatota;Thermoplasmata	Thermoplasmata archaeon Hel238.bin54	GCA_020054495.1	2.71948	33.5	60 ℃	Marine	Heterotrophic	2	JAHWGK010000011.1_18	JAHWGK010000014.1_26
		Archaea;Candidatus Thermoplasmatota;Thermoplasmata	Thermoplasmata archaeon RS_8_51	GCA_023136815.1	0.949536	43.9	60 ℃	Cold-spring	Heterotrophic	1	MCK5024131.1
		Archaea;Candidatus Thermoplasmatota;Thermoplasmata	Thermoplasmata archaeon HAP21	GCA_019594385.1	1.7673	44.9	60 ℃	Hypersaline environments	Heterotrophic	7	JAFDTV010000034.1_7	JAFDTV010000020.1_8	JAFDTV010000008.1_37	JAFDTV010000006.1_30	JAFDTV010000003.1_7	JAFDTV010000012.1_26	JAFDTV010000073.1_9
		Archaea;Candidatus Thermoplasmatota;Thermoplasmata	Thermoplasmata archaeon AUK266	GCA_021160765.1	1.4054	49.1	60 ℃	Hydrothermal vent	Heterotrophic	1	MCD6382880.1
		Archaea;Candidatus Thermoplasmatota;Thermoplasmata	Thermoplasmata archaeon bin983	GCA_020356005.1	3.57857	43	60 ℃	Marine	Heterotrophic	1	UCH89303.1
		Archaea;Candidatus Thermoplasmatota;Thermoplasmata	Thermoplasmata archaeon HAP30	GCA_019594325.1	1.86168	46.5	60 ℃	Hypersaline environments	Heterotrophic	5	JAFDUE010000067.1_12	JAFDUE010000070.1_4	JAFDUE010000050.1_3	JAFDUE010000008.1_7	JAFDUE010000006.1_1
		Archaea;Candidatus Thermoplasmatota;Thermoplasmata	Thermoplasmata archaeon HAP15	GCA_019594195.1	1.97861	42.5	60 ℃	Hypersaline environments	Heterotrophic	5	JAFDTP010000082.1_7	JAFDTP010000044.1_14	JAFDTP010000051.1_5	JAFDTP010000060.1_2	JAFDTP010000191.1_3
		Archaea;Candidatus Thermoplasmatota;Thermoplasmata	Thermoplasmata archaeon Bin3_14.8m	GCA_014894395.1	2.73364	41.3	60 ℃	Terrestrial	Heterotrophic	1	MBE3121821.1
		Archaea;Candidatus Thermoplasmatota;Thermoplasmata	Thermoplasmata archaeon B24_G9	GCA_003651045.1	1.39898	34.8	60 ℃	Hydrothermal vent	Heterotrophic	1	RLF51450.1
		Archaea;Candidatus Thermoplasmatota;Thermoplasmata	Thermoplasmata archaeon RS_9_17	GCA_023136265.1	1.79918	56.9	60 ℃	Cold-spring	Heterotrophic	1	MCK4949350.1
		Archaea;Candidatus Thermoplasmatota;Thermoplasmata	Thermoplasmata archaeon RS_14_5	GCA_023130905.1	1.20288	56.4	60 ℃	Cold-spring	Heterotrophic	1	MCK4454916.1
		Archaea;Candidatus Thermoplasmatota;Thermoplasmata	Thermoplasmata archaeon M8_bin1702	GCA_008297795.1	0.788003	43.8	60 ℃	Marine	Heterotrophic	1	KAA0003952.1
		Archaea;Candidatus Thermoplasmatota;Thermoplasmata	Thermoplasmata archaeon S014_43_esom	GCA_015522885.1	1.20015	47.8	60 ℃	Hydrothermal vent	Heterotrophic	1	WALJ01000204.1_4
		Archaea;Candidatus Thermoplasmatota;Thermoplasmata	Thermoplasmata archaeon Hel238.bin11	GCA_020054475.1	1.67649	28.2	60 ℃	Marine	Heterotrophic	1	JAHWGJ010000001.1_154
		Archaea;Candidatus Thermoplasmatota;Thermoplasmata	Thermoplasmata archaeon AUK076	GCA_021158505.1	0.737147	61.7	60 ℃	Hydrothermal vent	Heterotrophic	1	MCD6105965.1
		Archaea;Candidatus Thermoplasmatota;Thermoplasmata	Thermoplasmata archaeon AUK050	GCA_021163705.1	1.34643	41.7	60 ℃	Hydrothermal vent	Heterotrophic	6	MCD6275635.1	MCD6275842.1	MCD6276571.1	MCD6275828.1	MCD6276270.1	MCD6275371.1
		Archaea;Candidatus Thermoplasmatota;Thermoplasmata	Thermoplasmata archaeon RS_14_3	GCA_023130895.1	2.05826	56.4	60 ℃	Cold-spring	Heterotrophic	2	MCK4458081.1	MCK4456823.1
		Archaea;Candidatus Thermoplasmatota;Thermoplasmata	Thermoplasmata archaeon RS_11_51	GCA_023134095.1	1.84907	54.1	60 ℃	Cold-spring	Heterotrophic	3	MCK4717983.1	MCK4718601.1	MCK4717153.1
		Archaea;Candidatus Thermoplasmatota;Thermoplasmata	Thermoplasmata archaeon AUK070	GCA_021158585.1	1.83587	53.5	60 ℃	Hydrothermal vent	Heterotrophic	1	MCD6110530.1
		Archaea;Candidatus Thermoplasmatota;Thermoplasmata	Thermoplasmata archaeon CS4-K063	GCA_011775545.1	2.71071	60.9	60 ℃	Marine	Heterotrophic	3	NIU48839.1	NIU48275.1	NIU48276.1
		Archaea;Candidatus Thermoplasmatota;Thermoplasmata	Thermoplasmata archaeon T1Sed10_119m	GCA_003554965.1	2.33212	42.8	60 ℃	Hypersaline environments	Heterotrophic	5	PWHR01000097.1_65	PWHR01000020.1_16	PWHR01000036.1_18	PWHR01000020.1_136	PWHR01000078.1_26
		Archaea;Candidatus Thermoplasmatota;Thermoplasmata	Thermoplasmata archaeon HAP23	GCA_019594035.1	1.85959	43.6	60 ℃	Hypersaline environments	Heterotrophic	4	JAFDTX010000045.1_7	JAFDTX010000016.1_20	JAFDTX010000016.1_11	JAFDTX010000027.1_21
		Archaea;Candidatus Thermoplasmatota;Thermoplasmata	Thermoplasmata archaeon AUK033	GCA_021158865.1	1.30777	34.2	60 ℃	Hydrothermal vent	Heterotrophic	1	MCD6170936.1
		Archaea;Candidatus Thermoplasmatota;Thermoplasmata	Thermoplasmata archaeon HAP26	GCA_019594065.1	1.48447	43.5	60 ℃	Hypersaline environments	Heterotrophic	2	JAFDUA010000036.1_8	JAFDUA010000022.1_3
		Archaea;Candidatus Thermoplasmatota;Thermoplasmata	Thermoplasmata archaeon SIG5	GCA_015063195.1	1.19303	45.3	60 ℃	Host-associated	Heterotrophic	1	MBE6526139.1
		Archaea;Candidatus Thermoplasmatota;Thermoplasmata	Thermoplasmata archaeon AUK247	GCA_021161135.1	1.34756	39.2	60 ℃	Hydrothermal vent	Heterotrophic	1	MCD6448451.1
		Archaea;Candidatus Thermoplasmatota;Thermoplasmata	Thermoplasmata archaeon SIG3	GCA_015063245.1	1.48758	54.1	60 ℃	Host-associated	Heterotrophic	5	MBE6527888.1	MBE6528568.1	MBE6527949.1	MBE6528132.1	MBE6528473.1
		Archaea;Candidatus Thermoplasmatota;Thermoplasmata	Thermoplasmata archaeon RS_17_1	GCA_023129265.1	1.60626	56	60 ℃	Cold-spring	Heterotrophic	1	MCK4368028.1
		Archaea;Candidatus Thermoplasmatota;Thermoplasmata	Thermoplasmata archaeon SIG7	GCA_015063165.1	2.28022	57.2	60 ℃	Host-associated	Heterotrophic	16	MBE6520975.1	MBE6519585.1	MBE6520949.1	MBE6520404.1	MBE6521499.1	MBE6520560.1	MBE6519982.1	MBE6519823.1	MBE6520405.1	MBE6519818.1	MBE6521165.1	MBE6521259.1	MBE6521260.1	MBE6520220.1	MBE6519787.1	MBE6520221.1
		Archaea;Candidatus Thermoplasmatota;Thermoplasmata	Thermoplasmata archaeon SIG8	GCA_015063135.1	1.86056	59.7	60 ℃	Host-associated	Heterotrophic	3	MBE6514798.1	MBE6513971.1	MBE6513940.1
		Archaea;Candidatus Thermoplasmatota;Thermoplasmata	Thermoplasmata archaeon bin1246	GCA_020343715.1	2.27706	63.6	60 ℃	Marine	Heterotrophic	1	UCC92292.1
		Archaea;Candidatus Thermoplasmatota;Thermoplasmata	Thermoplasmata archaeon B23_G9	GCA_003650025.1	2.04296	53	60 ℃	Hydrothermal vent	Heterotrophic	1	RLF72531.1
		Archaea;Candidatus Thermoplasmatota;Thermoplasmata	Thermoplasmata archaeon 3300003432D	GCA_003942085.1	2.02394	43.1	60 ℃	Marine	Heterotrophic	1	DAC72646.1
		Archaea;Candidatus Thermoplasmatota;Thermoplasmata	Thermoplasmata archaeon CSSed162cmB_145	GCA_007129655.1	1.62869	43.3	60 ℃	Hypersaline environments	Heterotrophic	3	SKVC01000122.1_7	SKVC01000121.1_23	SKVC01000106.1_2
		Archaea;Candidatus Thermoplasmatota;Thermoplasmata	Thermoplasmata archaeon B5_G1	GCA_003649825.1	1.13913	50	60 ℃	Hydrothermal vent	Heterotrophic	2	RLF38552.1	RLF38381.1
		Archaea;Candidatus Thermoplasmatota;Thermoplasmata	Thermoplasmata archaeon RS_8_37	GCA_023137005.1	2.01091	47.3	60 ℃	Cold-spring	Heterotrophic	4	MCK5038144.1	MCK5038932.1	MCK5038914.1	MCK5037938.1
		Archaea;Candidatus Thermoplasmatota;Thermoplasmata	Thermoplasmata archaeon AUK251	GCA_021161085.1	1.02051	58.5	60 ℃	Hydrothermal vent	Heterotrophic	1	MCD6461359.1
		Archaea;Candidatus Thermoplasmatota;Thermoplasmata	Thermoplasmata archaeon T1Sed10_8R1	GCA_003553425.1	2.01182	43.8	60 ℃	Hypersaline environments	Heterotrophic	5	PWEF01000025.1_7	PWEF01000086.1_12	PWEF01000086.1_3	PWEF01000029.1_17	PWEF01000057.1_22
		Archaea;Candidatus Thermoplasmatota;Thermoplasmata	Thermoplasmata archaeon AUK021	GCA_021159125.1	1.28779	43.6	60 ℃	Hydrothermal vent	Heterotrophic	1	MCD6146737.1
		Archaea;Candidatus Thermoplasmatota;Thermoplasmata	Thermoplasmata archaeon SIG4	GCA_015063235.1	1.7825	51.4	60 ℃	Host-associated	Heterotrophic	10	MBE6523786.1	MBE6524340.1	MBE6523492.1	MBE6523607.1	MBE6524857.1	MBE6523362.1	MBE6524196.1	MBE6523561.1	MBE6523304.1	MBE6524048.1
		Archaea;Candidatus Thermoplasmatota;Thermoplasmata	Thermoplasmata archaeon B67_G9	GCA_003663595.1	2.21717	53.6	60 ℃	Hydrothermal vent	Heterotrophic	1	RLF69023.1
		Archaea;Candidatus Thermoplasmatota;Thermoplasmata	Thermoplasmata archaeon PMV_4.75	GCA_022615805.1	1.63889	64.8	60 ℃	Freshwater	Heterotrophic	1	MCI0497089.1
		Archaea;Candidatus Thermoplasmatota;Thermoplasmata	Thermoplasmata archaeon B4_G13	GCA_003650965.1	1.31003	41.8	60 ℃	Hydrothermal vent	Heterotrophic	1	RLF46262.1
		Archaea;Candidatus Thermoplasmatota;Thermoplasmata	Thermoplasmata archaeon B1Sed10_20	GCA_003551675.1	2.29326	43.9	60 ℃	Hypersaline environments	Heterotrophic	4	PUNG01000009.1_7	PUNG01000130.1_12	PUNG01000130.1_3	PUNG01000063.1_22
		Archaea;Candidatus Thermoplasmatota;Thermoplasmata	Thermoplasmata archaeon B87_G9	GCA_003649695.1	1.34728	55.1	60 ℃	Hydrothermal vent	Heterotrophic	1	RLF28508.1
		Archaea;Candidatus Thermoplasmatota;Thermoplasmata	Thermoplasmata archaeon WOFA06	GCA_011620765.1	1.29017	44.1	60 ℃	Terrestrial	Heterotrophic	5	WOYO01000092.1_6	WOYO01000068.1_2	WOYO01000085.1_5	WOYO01000009.1_9	WOYO01000093.1_22
		Archaea;Candidatus Thermoplasmatota;Thermoplasmata	Thermoplasmata archaeon bin738	GCA_020351895.1	4.22941	41.9	60 ℃	Marine	Heterotrophic	1	UCG71208.1
		Archaea;Candidatus Thermoplasmatota;Thermoplasmata	Thermoplasmata archaeon bin33	GCA_020348445.1	5.1563	41.8	60 ℃	Marine	Heterotrophic	1	UCE37155.1
		Archaea;Candidatus Thermoplasmatota;Thermoplasmata	Thermoplasmata archaeon CSSed10_214	GCA_003560595.1	1.89214	43.1	60 ℃	Hypersaline environments	Heterotrophic	6	PWKY01000026.1_4	PWKY01000086.1_8	PWKY01000077.1_9	PWKY01000026.1_5	PWKY01000036.1_23	PWKY01000036.1_22
		Archaea;Candidatus Thermoplasmatota;Thermoplasmata	Thermoplasmata archaeon T1Sed10_113R1	GCA_003555395.1	2.02501	44.5	60 ℃	Hypersaline environments	Heterotrophic	5	PWHU01000159.1_6	PWHU01000008.1_8	PWHU01000040.1_5	PWHU01000046.1_37	PWHU01000081.1_24
		Archaea;Candidatus Thermoplasmatota;Thermoplasmata	Thermoplasmata archaeon SIG1	GCA_015063285.1	1.78809	51.5	60 ℃	Host-associated	Heterotrophic	7	MBE6522323.1	MBE6522628.1	MBE6521928.1	MBE6521983.1	MBE6521915.1	MBE6521640.1	MBE6522621.1
		Archaea;Candidatus Thermoplasmatota;Thermoplasmata	Thermoplasmata archaeon B1Sed10_107R1	GCA_003553085.1	1.81466	46.6	60 ℃	Hypersaline environments	Heterotrophic	4	PUPH01000122.1_6	PUPH01000032.1_15	PUPH01000086.1_8	PUPH01000139.1_5
		Archaea;Candidatus Thermoplasmatota;Thermoplasmata	Thermoplasmata archaeon SIG2	GCA_015063225.1	1.45686	59.2	60 ℃	Host-associated	Heterotrophic	2	MBE6526516.1	MBE6526816.1
		Archaea;Candidatus Thermoplasmatota;Thermoplasmata	Thermoplasmata archaeon T1Sed10_92	GCA_003553355.1	1.81704	46	60 ℃	Hypersaline environments	Heterotrophic	6	PWEC01000003.1_6	PWEC01000108.1_33	PWEC01000174.1_2	PWEC01000165.1_8	PWEC01000163.1_10	PWEC01000032.1_4
		Archaea;Candidatus Thermoplasmatota;Thermoplasmata	Thermoplasmata archaeon SIG9	GCA_015063125.1	1.64895	53.5	60 ℃	Host-associated	Heterotrophic	5	MBE6518520.1	MBE6518115.1	MBE6518039.1	MBE6517995.1	MBE6519157.1
		Archaea;Candidatus Thermoplasmatota;Thermoplasmata	Thermoplasmata archaeon B1_G16	GCA_003663585.1	1.07467	41.7	60 ℃	Hydrothermal vent	Heterotrophic	2	RLF66755.1	RLF65417.1
		Archaea;Candidatus Thermoplasmatota;Thermoplasmata	Thermoplasmata archaeon AUK212	GCA_021161865.1	1.43989	41.4	60 ℃	Hydrothermal vent	Heterotrophic	1	MCD6467889.1
		Archaea;Candidatus Thermoplasmatota;Thermoplasmata	Thermoplasmata archaeon UBA10884	GCA_013331255.1	1.53683	43.6	60 ℃	Terrestrial	Heterotrophic	1	HIH29041.1
		Archaea;Candidatus Thermoplasmatota;Thermoplasmata	Thermoplasmata archaeon SIG6	GCA_015063185.1	1.41086	50.8	60 ℃	Host-associated	Heterotrophic	4	MBE6517504.1	MBE6517199.1	MBE6517599.1	MBE6516846.1
		Archaea;Candidatus Thermoplasmatota;Thermoplasmata	Thermoplasmata archaeon AUK202	GCA_021162065.1	1.38143	45.4	60 ℃	Hydrothermal vent	Heterotrophic	1	MCD6481836.1
		Archaea;Candidatus Thermoplasmatota;Thermoplasmata	Thermoplasmata archaeon RS_9_71	GCA_023135545.1	1.80536	49.5	60 ℃	Cold-spring	Heterotrophic	1	MCK4758082.1
		Archaea;Candidatus Thermoplasmatota;Thermoplasmata	Thermoplasmata archaeon UBA10803	GCA_013331335.1	1.46852	43.6	60 ℃	Terrestrial	Heterotrophic	1	HIG99749.1
		Archaea;Candidatus Thermoplasmatota;Thermoplasmata	Thermoplasmata archaeon B1Sed10_34	GCA_003551065.1	1.46696	41	60 ℃	Hypersaline environments	Heterotrophic	3	PULU01000109.1_5	PULU01000123.1_2	PULU01000040.1_7
		Archaea;Candidatus Thermoplasmatota;Thermoplasmata	Thermoplasmata archaeon AUK162	GCA_021162815.1	1.20911	39.5	60 ℃	Hydrothermal vent	Heterotrophic	1	MCD6512093.1
		Archaea;Candidatus Thermoplasmatota;Thermoplasmata	Methanomassiliicoccus sp. QR_Bin.16	GCA_018262895.1	2.3416	58.4	37 ℃	Marine	Methylotrophic	1	JADFDJ010000002.1_215
		Archaea;Candidatus Thermoplasmatota;Thermoplasmata	Methanomassiliicoccus luminyensis B10 B10	GCA_000308215.1	2.62023	60.5	37 ℃	Host-associated	Methylotrophic	1	CAJE01000012.1_526
		Archaea;Candidatus Thermoplasmatota;Thermoplasmata	Methanomassiliicoccales archaeon UBA280	GCA_002499085.1	1.74931	54.8	37 ℃	Bioreactor	Methylotrophic	2	DAKD01000025.1_48	DAKD01000025.1_66
		Archaea;Candidatus Thermoplasmatota;Thermoplasmata	Methanomassiliicoccales archaeon UBA149	GCA_002497815.1	1.24737	56.3	37 ℃	Terrestrial	Methylotrophic	2	DAEZ01000038.1_35	DAEZ01000038.1_17
		Archaea;Candidatus Thermoplasmatota;Thermoplasmata	Methanomassiliicoccales archaeon UBA147	GCA_002496385.1	1.99508	53.9	37 ℃	Terrestrial	Methylotrophic	2	DAJR01000049.1_8	DAJR01000049.1_24
		Archaea;Candidatus Thermoplasmatota;Thermoplasmata	Methanomassiliicoccales archaeon RumEn RumEn M2	GCA_001421175.1	1.2808	54.6	37 ℃	Host-associated	Methylotrophic	4	KQM10028.1	KQM10471.1	KQM09951.1	KQM09950.1
		Archaea;Candidatus Thermoplasmatota;Thermoplasmata	Methanomassiliicoccales archaeon PtaU1.Bin030	GCA_002067635.1	1.52527	58.8	37 ℃	Bioreactor	Methylotrophic	1	OPY33028.1
		Archaea;Candidatus Thermoplasmatota;Thermoplasmata	Methanomassiliicoccales archaeon Mx-06 370	GCA_006954465.1	1.4921	58.1	37 ℃	Host-associated	Methylotrophic	4	TQS85445.1	TQS85680.1	TQS85357.1	TQS84927.1
		Archaea;Candidatus Thermoplasmatota;Thermoplasmata	Methanomassiliicoccales archaeon Mx-03 64	GCA_006954425.1	1.91445	59.6	37 ℃	Host-associated	Methylotrophic	5	TQS80302.1	TQS80104.1	TQS79976.1	TQS77512.1	TQS80310.1
		Archaea;Candidatus Thermoplasmatota;Thermoplasmata	Methanomassiliicoccales archaeon B14_5_sub.fa	GCA_021617285.1	1.52771	58	37 ℃	Host-associated	Methylotrophic	7	JAJWCY010000412.1_2	JAJWCY010000147.1_2	JAJWCY010000255.1_2	JAJWCY010000312.1_3	JAJWCY010000413.1_1	JAJWCY010000677.1_1	JAJWCY010000297.1_1
		Archaea;Candidatus Thermoplasmatota;Thermoplasmata	Methanomassiliicoccales archaeon HGM01201	GCA_900768585.1	1.71706	57.7	37 ℃	Host-associated	Methylotrophic	6	CAAGDI010000078.1_2	CAAGDI010000136.1_2	CAAGDI010000040.1_3	CAAGDI010000136.1_1	CAAGDI010000018.1_9	CAAGDI010000101.1_12
		Archaea;Candidatus Thermoplasmatota;Thermoplasmata	Methanomassiliicoccales archaeon SUG4	GCA_022770645.1	1.36361	48	37 ℃	Host-associated	Methylotrophic	4	MCI6025336.1	MCI6025441.1	MCI6025474.1	MCI6025690.1
		Archaea;Candidatus Thermoplasmatota;Thermoplasmata	Methanomassiliicoccales archaeon HGM01189	GCA_900769185.1	1.08935	47.8	37 ℃	Host-associated	Methylotrophic	2	CAAGFR010000052.1_3	CAAGFR010000043.1_8
		Archaea;Candidatus Thermoplasmatota;Thermoplasmata	Methanomassiliicoccales archaeon E29_bin30	GCA_004377185.1	2.64122	50.2	37 ℃	Marine	Methylotrophic	1	TET90361.1
		Archaea;Candidatus Thermoplasmatota;Thermoplasmata	Methanomassiliicoccales archaeon HGM01196	GCA_900769295.1	1.7225	56.2	37 ℃	Host-associated	Methylotrophic	6	CAAGGC010000364.1_6	CAAGGC010000361.1_2	CAAGGC010000068.1_4	CAAGGC010000368.1_1	CAAGGC010000498.1_5	CAAGGC010000295.1_4
		Archaea;Candidatus Thermoplasmatota;Thermoplasmata	Methanomassiliicoccales archaeon THP_Bin_7	GCA_019136715.1	1.14377	55.5	37 ℃	Bioreactor	Methylotrophic	3	JAGVTR010000003.1_61	JAGVTR010000005.1_5	JAGVTR010000005.1_6
		Archaea;Candidatus Thermoplasmatota;Thermoplasmata	Methanomassiliicoccales archaeon MMA1	GCA_013415715.1	2.07371	51.5	37 ℃	Marine	Methylotrophic	2	NYT16058.1	NYT14900.1
		Archaea;Candidatus Thermoplasmatota;Thermoplasmata	Methanomassiliicoccales archaeon bin396	GCA_020347705.1	3.21788	44	37 ℃	Marine	Methylotrophic	1	UCE73317.1
		Archaea;Candidatus Thermoplasmatota;Thermoplasmata	Methanomassiliicoccales archaeon HGM01200	GCA_900767505.1	1.23198	56	37 ℃	Host-associated	Methylotrophic	4	CAAFZG010000057.1_5	CAAFZG010000057.1_6	CAAFZG010000138.1_2	CAAFZG010000138.1_1
		Archaea;Candidatus Thermoplasmatota;Thermoplasmata	Methanomassiliicoccales archaeon MMA2	GCA_013415695.1	1.99241	51.4	37 ℃	Marine	Methylotrophic	2	NYT10940.1	NYT11429.1
		Archaea;Candidatus Thermoplasmatota;Thermoplasmata	Methanomassiliicoccaceae archaeon UBA75	GCA_002503785.1	1.3086	54.3	37 ℃	Bioreactor	Hydrogenotrophic	2	DASL01000012.1_25	DASL01000006.1_1
		Archaea;Candidatus Thermoplasmatota;Thermoplasmata	Methanomassiliicoccaceae archaeon UBA72	GCA_002509405.1	1.18233	54.9	37 ℃	Bioreactor	Hydrogenotrophic	3	DAVO01000006.1_23	DAVO01000006.1_25	DAVO01000006.1_24
		Archaea;Candidatus Thermoplasmatota;Thermoplasmata	Methanomassiliicoccaceae archaeon UBA71	GCA_002504405.1	1.61865	59.4	37 ℃	Bioreactor	Hydrogenotrophic	4	DARO01000014.1_22	DARO01000008.1_5	DARO01000014.1_23	DARO01000014.1_89
		Archaea;Candidatus Thermoplasmatota;Thermoplasmata	Methanomassiliicoccaceae archaeon UBA593	GCA_002495325.1	1.49621	58.1	37 ℃	Terrestrial	Hydrogenotrophic	3	DAEQ01000001.1_24	DAEQ01000006.1_83	DAEQ01000006.1_30
		Archaea;Candidatus Thermoplasmatota;Thermoplasmata	Methanomassiliicoccaceae archaeon UBA537	GCA_002504495.1	1.61004	58.7	37 ℃	Host-associated	Hydrogenotrophic	5	DATC01000132.1_6	DATC01000146.1_3	DATC01000050.1_7	DATC01000052.1_6	DATC01000035.1_8
		Archaea;Candidatus Thermoplasmatota;Thermoplasmata	Methanomassiliicoccaceae archaeon UBA483	GCA_002497475.1	1.63569	57.3	37 ℃	Host-associated	Hydrogenotrophic	7	DADG01000120.1_5	DADG01000074.1_18	DADG01000120.1_4	DADG01000024.1_2	DADG01000025.1_6	DADG01000024.1_1	DADG01000062.1_25
		Archaea;Candidatus Thermoplasmatota;Thermoplasmata	Methanomassiliicoccaceae archaeon UBA482	GCA_002494805.1	1.64866	57.4	37 ℃	Host-associated	Hydrogenotrophic	6	DACR01000004.1_12	DACR01000014.1_31	DACR01000015.1_27	DACR01000004.1_11	DACR01000022.1_9	DACR01000028.1_33
		Archaea;Candidatus Thermoplasmatota;Thermoplasmata	Methanomassiliicoccaceae archaeon UBA481	GCA_002503925.1	1.61931	57.7	37 ℃	Host-associated	Hydrogenotrophic	5	DASR01000053.1_6	DASR01000044.1_4	DASR01000012.1_7	DASR01000044.1_3	DASR01000013.1_3
		Archaea;Candidatus Thermoplasmatota;Thermoplasmata	Methanomassiliicoccaceae archaeon UBA480	GCA_002506425.1	1.52902	57.9	37 ℃	Host-associated	Hydrogenotrophic	6	DAXO01000056.1_8	DAXO01000091.1_22	DAXO01000082.1_26	DAXO01000056.1_7	DAXO01000069.1_5	DAXO01000003.1_2
		Archaea;Candidatus Thermoplasmatota;Thermoplasmata	Methanomassiliicoccaceae archaeon UBA48	GCA_002508595.1	1.48542	57.8	37 ℃	Host-associated	Hydrogenotrophic	3	DACS01000115.1_2	DACS01000040.1_9	DACS01000116.1_10
		Archaea;Candidatus Thermoplasmatota;Thermoplasmata	Methanomassiliicoccaceae archaeon UBA427	GCA_002506995.1	1.32163	55.3	37 ℃	Terrestrial	Hydrogenotrophic	3	DAYT01000007.1_7	DAYT01000007.1_5	DAYT01000007.1_6
		Archaea;Candidatus Thermoplasmatota;Thermoplasmata	Methanomassiliicoccaceae archaeon UBA422	GCA_002505245.1	1.1757	54.8	37 ℃	Terrestrial	Hydrogenotrophic	2	DAUR01000011.1_25	DAUR01000014.1_9
		Archaea;Candidatus Thermoplasmatota;Thermoplasmata	Methanomassiliicoccaceae archaeon UBA421	GCA_002498365.1	1.32263	55.4	37 ℃	Terrestrial	Hydrogenotrophic	3	DAHB01000004.1_23	DAHB01000004.1_25	DAHB01000004.1_24
		Archaea;Candidatus Thermoplasmatota;Thermoplasmata	Methanomassiliicoccaceae archaeon UBA415	GCA_002502545.1	1.11593	54.3	37 ℃	Terrestrial	Hydrogenotrophic	3	DAPN01000006.1_9	DAPN01000012.1_26	DAPN01000012.1_27
		Archaea;Candidatus Thermoplasmatota;Thermoplasmata	Methanomassiliicoccaceae archaeon UBA414	GCA_002502925.1	1.28866	54.9	37 ℃	Terrestrial	Hydrogenotrophic	3	DAQO01000026.1_3	DAQO01000026.1_5	DAQO01000026.1_4
		Archaea;Candidatus Thermoplasmatota;Thermoplasmata	Methanomassiliicoccaceae archaeon UBA409	GCA_002494585.1	1.29213	55	37 ℃	Marine	Hydrogenotrophic	3	DACF01000012.1_22	DACF01000012.1_23	DACF01000012.1_24
		Archaea;Candidatus Thermoplasmatota;Thermoplasmata	Methanomassiliicoccaceae archaeon UBA408	GCA_002496945.1	1.40176	51.4	37 ℃	Terrestrial	Hydrogenotrophic	4	DALY01000021.1_321	DALY01000013.1_7	DALY01000021.1_300	DALY01000021.1_298
		Archaea;Candidatus Thermoplasmatota;Thermoplasmata	Methanomassiliicoccaceae archaeon UBA407	GCA_002496785.1	1.09036	54.6	37 ℃	Terrestrial	Hydrogenotrophic	3	DALM01000018.1_17	DALM01000028.1_10	DALM01000014.1_2
		Archaea;Candidatus Thermoplasmatota;Thermoplasmata	Methanomassiliicoccaceae archaeon UBA404	GCA_002498605.1	1.18687	46.8	37 ℃	Terrestrial	Hydrogenotrophic	2	DAHY01000018.1_13	DAHY01000018.1_12
		Archaea;Candidatus Thermoplasmatota;Thermoplasmata	Methanomassiliicoccaceae archaeon UBA400	GCA_002498785.1	1.20154	54.3	37 ℃	Terrestrial	Hydrogenotrophic	3	DAIX01000019.1_85	DAIX01000012.1_32	DAIX01000012.1_30
		Archaea;Candidatus Thermoplasmatota;Thermoplasmata	Methanomassiliicoccaceae archaeon UBA399	GCA_002498805.1	1.29847	55.1	37 ℃	Terrestrial	Hydrogenotrophic	3	DAIZ01000001.1_32	DAIZ01000001.1_30	DAIZ01000001.1_31
		Archaea;Candidatus Thermoplasmatota;Thermoplasmata	Methanomassiliicoccaceae archaeon UBA396	GCA_002494945.1	0.869682	54.3	37 ℃	Terrestrial	Hydrogenotrophic	3	DADC01000080.1_2	DADC01000045.1_1	DADC01000080.1_1
		Archaea;Candidatus Thermoplasmatota;Thermoplasmata	Methanomassiliicoccaceae archaeon UBA394	GCA_002495495.1	1.06374	56	37 ℃	Terrestrial	Hydrogenotrophic	3	DAFP01000073.1_4	DAFP01000073.1_6	DAFP01000073.1_5
		Archaea;Candidatus Thermoplasmatota;Thermoplasmata	Methanomassiliicoccaceae archaeon UBA387	GCA_002495125.1	0.882347	54.2	37 ℃	Terrestrial	Hydrogenotrophic	1	DADX01000006.1_3
		Archaea;Candidatus Thermoplasmatota;Thermoplasmata	Methanomassiliicoccaceae archaeon UBA381	GCA_002502965.1	1.23888	54.2	37 ℃	Terrestrial	Hydrogenotrophic	3	DAQS01000003.1_31	DAQS01000002.1_2	DAQS01000005.1_2
		Archaea;Candidatus Thermoplasmatota;Thermoplasmata	Methanomassiliicoccaceae archaeon UBA378	GCA_002495665.1	1.18001	53.4	37 ℃	Terrestrial	Hydrogenotrophic	3	DAGI01000060.1_8	DAGI01000060.1_6	DAGI01000060.1_7
		Archaea;Candidatus Thermoplasmatota;Thermoplasmata	Methanomassiliicoccaceae archaeon UBA371	GCA_002505275.1	1.22892	54.7	37 ℃	Terrestrial	Hydrogenotrophic	4	DAUS01000016.1_24	DAUS01000006.1_16	DAUS01000006.1_14	DAUS01000014.1_144
		Archaea;Candidatus Thermoplasmatota;Thermoplasmata	Methanomassiliicoccaceae archaeon UBA370	GCA_002505345.1	1.34085	55.2	37 ℃	Terrestrial	Hydrogenotrophic	3	DAUY01000016.1_116	DAUY01000016.1_118	DAUY01000016.1_117
		Archaea;Candidatus Thermoplasmatota;Thermoplasmata	Methanomassiliicoccaceae archaeon UBA367	GCA_002506255.1	0.823014	51.4	37 ℃	Terrestrial	Hydrogenotrophic	1	DAXF01000007.1_10
		Archaea;Candidatus Thermoplasmatota;Thermoplasmata	Methanomassiliicoccaceae archaeon UBA366	GCA_002502165.1	0.674991	56.6	37 ℃	Terrestrial	Hydrogenotrophic	3	DAPO01000045.1_4	DAPO01000023.1_2	DAPO01000045.1_6
		Archaea;Candidatus Thermoplasmatota;Thermoplasmata	Methanomassiliicoccaceae archaeon UBA359	GCA_002509425.1	1.15907	54.2	37 ℃	Terrestrial	Hydrogenotrophic	3	DAQF01000050.1_24	DAQF01000046.1_4	DAQF01000046.1_6
		Archaea;Candidatus Thermoplasmatota;Thermoplasmata	Methanomassiliicoccaceae archaeon UBA358	GCA_002502765.1	1.15004	55.1	37 ℃	Terrestrial	Hydrogenotrophic	3	DAQE01000041.1_27	DAQE01000041.1_25	DAQE01000041.1_26
		Archaea;Candidatus Thermoplasmatota;Thermoplasmata	Methanomassiliicoccaceae archaeon UBA344	GCA_002508625.1	1.33302	55	37 ℃	Terrestrial	Hydrogenotrophic	3	DATB01000005.1_299	DATB01000005.1_297	DATB01000005.1_298
		Archaea;Candidatus Thermoplasmatota;Thermoplasmata	Methanomassiliicoccaceae archaeon UBA343	GCA_002498765.1	1.17462	54.9	37 ℃	Terrestrial	Hydrogenotrophic	3	DAIW01000013.1_122	DAIW01000015.1_4	DAIW01000015.1_7
		Archaea;Candidatus Thermoplasmatota;Thermoplasmata	Methanomassiliicoccaceae archaeon UBA333	GCA_002506565.1	1.11016	54.7	37 ℃	Terrestrial	Hydrogenotrophic	3	DAXU01000023.1_21	DAXU01000023.1_19	DAXU01000023.1_20
		Archaea;Candidatus Thermoplasmatota;Thermoplasmata	Methanomassiliicoccaceae archaeon UBA329	GCA_002506865.1	1.10426	54.5	37 ℃	Terrestrial	Hydrogenotrophic	2	DAYK01000002.1_22	DAYK01000034.1_1
		Archaea;Candidatus Thermoplasmatota;Thermoplasmata	Methanomassiliicoccaceae archaeon UBA328	GCA_002506905.1	1.41783	51.3	37 ℃	Terrestrial	Hydrogenotrophic	4	DAYM01000004.1_70	DAYM01000001.1_29	DAYM01000004.1_92	DAYM01000004.1_94
		Archaea;Candidatus Thermoplasmatota;Thermoplasmata	Methanomassiliicoccaceae archaeon UBA319	GCA_002509415.1	1.12387	54.2	37 ℃	Terrestrial	Hydrogenotrophic	2	DAIP01000012.1_26	DAIP01000033.1_7
		Archaea;Candidatus Thermoplasmatota;Thermoplasmata	Methanomassiliicoccaceae archaeon UBA314	GCA_002506325.1	1.18742	54.9	37 ℃	Terrestrial	Hydrogenotrophic	3	DAXI01000008.1_23	DAXI01000021.1_10	DAXI01000021.1_12
		Archaea;Candidatus Thermoplasmatota;Thermoplasmata	Methanomassiliicoccaceae archaeon UBA309	GCA_002497155.1	1.2628	52.9	37 ℃	Terrestrial	Hydrogenotrophic	3	DAMV01000019.1_255	DAMV01000010.1_149	DAMV01000006.1_27
		Archaea;Candidatus Thermoplasmatota;Thermoplasmata	Methanomassiliicoccaceae archaeon UBA308	GCA_002509465.1	0.969311	56.1	37 ℃	Terrestrial	Hydrogenotrophic	3	DAFU01000013.1_2	DAFU01000004.1_1	DAFU01000013.1_1
		Archaea;Candidatus Thermoplasmatota;Thermoplasmata	Methanomassiliicoccaceae archaeon UBA306	GCA_002504645.1	1.07136	55.3	37 ℃	Terrestrial	Hydrogenotrophic	3	DATJ01000058.1_2	DATJ01000049.1_1	DATJ01000058.1_1
		Archaea;Candidatus Thermoplasmatota;Thermoplasmata	Methanomassiliicoccaceae archaeon UBA298	GCA_002505735.1	0.841584	55	37 ℃	Terrestrial	Hydrogenotrophic	4	DAVV01000002.1_17	DAVV01000019.1_1	DAVV01000038.1_13	DAVV01000038.1_12
		Archaea;Candidatus Thermoplasmatota;Thermoplasmata	Methanomassiliicoccaceae archaeon UBA296	GCA_002502465.1	1.36245	55.1	37 ℃	Terrestrial	Hydrogenotrophic	3	DAOW01000010.1_24	DAOW01000010.1_22	DAOW01000010.1_23
		Archaea;Candidatus Thermoplasmatota;Thermoplasmata	Methanomassiliicoccaceae archaeon UBA271	GCA_002498545.1	1.49884	57.8	37 ℃	Terrestrial	Hydrogenotrophic	7	DAHS01000143.1_5	DAHS01000103.1_2	DAHS01000143.1_4	DAHS01000140.1_5	DAHS01000164.1_2	DAHS01000144.1_1	DAHS01000104.1_2
		Archaea;Candidatus Thermoplasmatota;Thermoplasmata	Methanomassiliicoccaceae archaeon UBA113	GCA_002506175.1	1.23116	51.1	37 ℃	Host-associated	Hydrogenotrophic	3	DAXB01000019.1_23	DAXB01000042.1_24	DAXB01000059.1_8
		Archaea;Candidatus Thermoplasmatota;Thermoplasmata	Methanomassiliicoccaceae archaeon DOK DOK	GCA_009911715.1	1.88914	59.5	37 ℃	Host-associated	Hydrogenotrophic	5	QHK17103.1	QHK17251.1	QHK17356.1	QHK18240.1	QHK17095.1
		Archaea;Candidatus Thermoplasmatota;Thermoplasmata	Methanomassiliicoccaceae archaeon Lab288P1bin114	GCA_009780575.1	1.37021	49.7	37 ℃	Host-associated	Hydrogenotrophic	1	WQZU01000026.1_17
		Archaea;Candidatus Thermoplasmatota;Thermoplasmata	Methanomassiliicoccaceae archaeon Th196P4bin4	GCA_009776625.1	1.56143	61.6	37 ℃	Host-associated	Hydrogenotrophic	3	WRNL01000114.1_2	WRNL01000180.1_1	WRNL01000164.1_1
		Archaea;Candidatus Thermoplasmatota;Thermoplasmata	Methanomassiliicoccaceae archaeon C9_bin.29.fa	GCA_021628965.1	1.74794	59.9	37 ℃	Host-associated	Hydrogenotrophic	5	JAJXRQ010000011.1_11	JAJXRQ010000019.1_26	JAJXRQ010000003.1_83	JAJXRQ010000047.1_5	JAJXRQ010000008.1_58
		Archaea;Candidatus Thermoplasmatota;Thermoplasmata	Methanomassiliicoccaceae archaeon B1Sed10_99	GCA_003550345.1	1.40411	62.6	37 ℃	Hypersaline environments	Hydrogenotrophic	2	PUJZ01000080.1_27	PUJZ01000080.1_28
		Archaea;Candidatus Thermoplasmatota;Thermoplasmata	Methanomassiliicoccaceae archaeon Tb.RUG.172	GCA_016281925.1	1.96134	57.8	37 ℃	Host-associated	Hydrogenotrophic	9	JAEEJP010000110.1_2	JAEEJP010000062.1_3	JAEEJP010000117.1_5	JAEEJP010000059.1_3	JAEEJP010000118.1_13	JAEEJP010000118.1_8	JAEEJP010000001.1_2	JAEEJP010000102.1_6	JAEEJP010000012.1_8
		Archaea;Candidatus Thermoplasmatota;Thermoplasmata	Methanomassiliicoccaceae archaeon Tb.RUG.20	GCA_016282555.1	1.64753	54.7	37 ℃	Host-associated	Hydrogenotrophic	2	JAEEKU010000092.1_18	JAEEKU010000099.1_12
		Archaea;Candidatus Thermoplasmatota;Thermoplasmata	Methanomassiliicoccaceae archaeon C27_bin.5.fa	GCA_021638735.1	1.4034	48	37 ℃	Host-associated	Hydrogenotrophic	4	JAJXLM010000003.1_9	JAJXLM010000041.1_15	JAJXLM010000014.1_13	JAJXLM010000028.1_6
		Archaea;Candidatus Thermoplasmatota;Thermoplasmata	Methanomassiliicoccaceae archaeon Tb.RUG.29	GCA_016284295.1	1.85707	56.2	37 ℃	Host-associated	Hydrogenotrophic	6	JAEEOP010000038.1_28	JAEEOP010000006.1_166	JAEEOP010000001.1_109	JAEEOP010000006.1_144	JAEEOP010000045.1_17	JAEEOP010000035.1_17
		Archaea;Candidatus Thermoplasmatota;Thermoplasmata	Methanomassiliicoccaceae archaeon Lab288P4bin70	GCA_009778825.1	0.802838	50.7	37 ℃	Host-associated	Hydrogenotrophic	1	WRFM01000100.1_2
		Archaea;Candidatus Thermoplasmatota;Thermoplasmata	Methanomassiliicoccaceae archaeon CSSed10_161R1	GCA_003560875.1	1.04901	56.7	37 ℃	Hypersaline environments	Hydrogenotrophic	2	PWJQ01000034.1_35	PWJQ01000034.1_34
		Archaea;Candidatus Thermoplasmatota;Thermoplasmata	Methanomassiliicoccaceae archaeon CSSed10_308	GCA_003557905.1	1.56261	54.8	37 ℃	Hypersaline environments	Hydrogenotrophic	2	PWNH01000084.1_2	PWNH01000084.1_3
		Archaea;Candidatus Thermoplasmatota;Thermoplasmata	Methanomassiliicoccaceae archaeon Tb.RUG.425	GCA_016290485.1	1.92594	57.5	37 ℃	Host-associated	Hydrogenotrophic	12	JAEEUI010000069.1_3	JAEEUI010000031.1_17	JAEEUI010000045.1_2	JAEEUI010000020.1_28	JAEEUI010000037.1_6	JAEEUI010000024.1_11	JAEEUI010000021.1_19	JAEEUI010000048.1_4	JAEEUI010000032.1_19	JAEEUI010000096.1_2	JAEEUI010000096.1_3	JAEEUI010000008.1_24
		Archaea;Candidatus Thermoplasmatota;Thermoplasmata	Methanomassiliicoccaceae archaeon B50_55.fa	GCA_021632465.1	1.50054	59.6	37 ℃	Host-associated	Hydrogenotrophic	5	JAJWSQ010000080.1_5	JAJWSQ010000052.1_1	JAJWSQ010000017.1_5	JAJWSQ010000093.1_3	JAJWSQ010000148.1_3
		Archaea;Candidatus Thermoplasmatota;Thermoplasmata	Methanomassiliicoccaceae archaeon T1Sed10_112	GCA_003555025.1	1.40747	62	37 ℃	Hypersaline environments	Hydrogenotrophic	2	PWHV01000005.1_63	PWHV01000005.1_62
		Archaea;Candidatus Thermoplasmatota;Thermoplasmata	Methanomassiliicoccaceae archaeon pig4.38	GCA_021152645.1	1.2563	48.1	37 ℃	Host-associated	Hydrogenotrophic	3	JAGKVA010000035.1_6	JAGKVA010000075.1_4	JAGKVA010000003.1_35
		Archaea;Candidatus Thermoplasmatota;Thermoplasmata	methanogenic archaeon ISO4-H5	GCA_001560915.1	1.93788	54	37 ℃	Host-associated	Hydrogenotrophic	3	AMH94424.1	AMH94018.1	AMH94755.1
		Archaea;Candidatus Thermoplasmatota;Thermoplasmata	Marine Group III euryarchaeote CG-Epi4	GCA_001875365.1	0.707662	36.4	25 ℃	Marine	Methylotrophic	1	OIR21494.1
		Archaea;Candidatus Thermoplasmatota;Thermoplasmata	Marine Group III euryarchaeote CG-Epi3	GCA_001875355.1	0.790833	35.9	25 ℃	Marine	Methylotrophic	1	OIR22768.1
		Archaea;Candidatus Thermoplasmatota;Thermoplasmata	Marine Group III euryarchaeote CG-Epi1	GCA_001875345.1	1.17717	36.6	25 ℃	Marine	Methylotrophic	1	OIR17939.1
		Archaea;Candidatus Thermoplasmatota;Thermoplasmata	Euryarchaeota archaeon UBA491	GCA_002501895.1	1.06427	42.5	60 ℃	Marine	Unknown	1	DAOO01000085.1_20
		Archaea;Candidatus Thermoplasmatota;Thermoplasmata	Euryarchaeota archaeon UBA440	GCA_002509195.1	1.00344	42.5	60 ℃	Marine	Unknown	1	DAWQ01000030.1_16
		Archaea;Candidatus Thermoplasmatota;Thermoplasmata	Euryarchaeota archaeon UBA169	GCA_002497685.1	0.818089	35.1	85 ℃	Hypersaline environments	Unknown	1	DAEH01000032.1_13
		Archaea;Candidatus Thermoplasmatota;Thermoplasmata	Euryarchaeota archaeon UBA138	GCA_002496125.1	0.923125	42.3	85 ℃	Marine	Unknown	1	DAIM01000019.1_19
		Archaea;Candidatus Thermoplasmatota;Thermoplasmata	Euryarchaeota archaeon UBA136	GCA_002506485.1	1.09833	42.7	85 ℃	Marine	Unknown	1	DAXQ01000032.1_23
		Archaea;Candidatus Thermoplasmatota;Thermoplasmata	Candidatus Saliniplasma halalkaliphilum HAP6	GCA_019594235.1	1.38539	39.6	40 ℃	Hypersaline environments	Heterotrophic	6	JAFDTG010000030.1_9	JAFDTG010000045.1_11	JAFDTG010000022.1_6	JAFDTG010000030.1_16	JAFDTG010000038.1_2	JAFDTG010000001.1_4
		Archaea;Candidatus Thermoplasmatota;Thermoplasmata	Candidatus Methanoplasma termitum MpT1	GCA_000800805.1	1.48867	49.2	37 ℃	Host-associated	H2-dependent methylotrophic	2	AIZ56232.1	AIZ56254.1
		Archaea;Candidatus Thermoplasmatota;Thermoplasmata	Candidatus Methanoplasma sp. Cu122P5bin30	GCA_009782125.1	1.25997	49.2	37 ℃	Host-associated	H2-dependent methylotrophic	2	WQUK01000086.1_6	WQUK01000044.1_7
		Archaea;Candidatus Thermoplasmatota;Thermoplasmata	Candidatus Methanomethylophilus sp. UBA78	GCA_002503545.1	1.24938	60	37 ℃	Bioreactor	H2-dependent methylotrophic	2	DARY01000032.1_21	DARY01000027.1_67
		Archaea;Candidatus Thermoplasmatota;Thermoplasmata	Candidatus Methanomethylophilus sp. 1R26	GCA_001481295.1	1.72311	60.4	37 ℃	Host-associated	H2-dependent methylotrophic	5	KUE73566.1	KUE73312.1	KUE73574.1	KUE73034.1	KUE73313.1
		Archaea;Candidatus Thermoplasmatota;Thermoplasmata	Candidatus Methanomethylophilus sp. RGIG8455	GCA_017626935.1	1.40116	55.4	37 ℃	Host-associated	H2-dependent methylotrophic	2	MBO5518538.1	MBO5519636.1
		Archaea;Candidatus Thermoplasmatota;Thermoplasmata	Candidatus Methanomethylophilus sp. B13_60.fa	GCA_021617575.1	1.3563	56.4	37 ℃	Host-associated	H2-dependent methylotrophic	3	JAJWCJ010000040.1_2	JAJWCJ010000129.1_5	JAJWCJ010000063.1_1
		Archaea;Candidatus Thermoplasmatota;Thermoplasmata	Candidatus Methanomethylophilus sp. RGIG5058	GCA_017478785.1	0.58041	56.5	37 ℃	Host-associated	H2-dependent methylotrophic	1	MBR1888718.1
		Archaea;Candidatus Thermoplasmatota;Thermoplasmata	Candidatus Methanomethylophilus sp. RGIG8423	GCA_017627495.1	1.30501	54.9	37 ℃	Host-associated	H2-dependent methylotrophic	3	MBO5599451.1	MBO5599586.1	MBO5599836.1
		Archaea;Candidatus Thermoplasmatota;Thermoplasmata	Candidatus Methanomethylophilus sp. RGIG1506	GCA_017413035.1	1.24813	59.1	37 ℃	Host-associated	H2-dependent methylotrophic	2	MBQ4411662.1	MBQ4411405.1
		Archaea;Candidatus Thermoplasmatota;Thermoplasmata	Candidatus Methanomethylophilus sp. UW_MP_METH1_1	GCA_022653515.1	1.74374	60.5	37 ℃	Bioreactor	H2-dependent methylotrophic	5	MCI2092854.1	MCI2092920.1	MCI2092928.1	MCI2092479.1	MCI2092467.1
		Archaea;Candidatus Thermoplasmatota;Thermoplasmata	Candidatus Methanomethylophilus alvus Mx1201	GCA_000300255.2	1.6668	55.6	37 ℃	Host-associated	H2-dependent methylotrophic	3	AGI86254.1	AGI85398.1	AGI85687.1
		Archaea;Candidatus Thermoplasmatota;Thermoplasmata	Candidatus Methanomethylophilus alvus ERR321646-bin.11	GCA_905212675.1	1.58785	56.1	37 ℃	Host-associated	H2-dependent methylotrophic	3	CAJMFK010000016.1_21	CAJMFK010000006.1_49	CAJMFK010000012.1_47
		Archaea;Candidatus Thermoplasmatota;Thermoplasmata	Candidatus Methanomethylophilus alvus SUG29	GCA_022769885.1	1.52712	56.4	37 ℃	Host-associated	H2-dependent methylotrophic	3	MCI5973045.1	MCI5973569.1	MCI5973795.1
		Archaea;Candidatus Thermoplasmatota;Thermoplasmata	Candidatus Methanomethylophilus alvus 271	GCA_006954385.1	1.68452	60.3	37 ℃	Host-associated	H2-dependent methylotrophic	6	TQS78839.1	TQS78896.1	TQS82029.1	TQS78904.1	TQS79218.1	TQS80747.1
		Archaea;Candidatus Thermoplasmatota;Thermoplasmata	Candidatus Methanomethylophilus alvus MAG221	GCA_016295675.1	1.24819	57	37 ℃	Host-associated	H2-dependent methylotrophic	4	JAEDKT010000019.1_10	JAEDKT010000021.1_9	JAEDKT010000161.1_1	JAEDKT010000011.1_16
		Archaea;Candidatus Thermoplasmatota;Thermoplasmata	Candidatus Methanomethylophilus alvus SRR7188236_bin.33_metaWRAP_v1.3_MAG	GCA_945498915.1	1.41412	56.9	37 ℃	Host-associated	H2-dependent methylotrophic	3	CALYXC010000006.1_17	CALYXC010000022.1_4	CALYXC010000054.1_3
		Archaea;Candidatus Thermoplasmatota;Thermoplasmata	Candidatus Methanomethylophilaceae archaeon CSSed165cm_509	GCA_007131865.1	0.73782	56.4	37 ℃	Hypersaline environments	Hydrogenotrophic	3	SLPU01000029.1_2	SLPU01000029.1_1	SLPU01000160.1_1
		Archaea;Candidatus Thermoplasmatota;Thermoplasmata	Candidatus Methanomethylophilaceae archaeon 10	GCA_018384975.1	1.43437	48	37 ℃	Host-associated	Hydrogenotrophic	5	MBS7382886.1	MBS7382412.1	MBS7383268.1	MBS7382708.1	MBS7383297.1
		Archaea;Candidatus Thermoplasmatota;Thermoplasmata	Candidatus Methanomethylophilaceae archaeon RGIG5104	GCA_017475875.1	1.54132	58.4	37 ℃	Host-associated	Hydrogenotrophic	5	MBR2255521.1	MBR2254198.1	MBR2254841.1	MBR2254785.1	MBR2255278.1
		Archaea;Candidatus Thermoplasmatota;Thermoplasmata	Candidatus Methanomethylophilaceae archaeon RGIG4496	GCA_017468935.1	1.76179	53.2	37 ℃	Host-associated	Hydrogenotrophic	7	MBQ7979841.1	MBQ7979416.1	MBQ7978508.1	MBQ7979891.1	MBQ7978818.1	MBQ7978514.1	MBQ7978982.1
		Archaea;Candidatus Thermoplasmatota;Thermoplasmata	Candidatus Methanomethylophilaceae archaeon RGIG5314	GCA_017504565.1	1.42288	54.4	37 ℃	Host-associated	Hydrogenotrophic	5	MBR2347584.1	MBR2347673.1	MBR2348771.1	MBR2347790.1	MBR2348385.1
		Archaea;Candidatus Thermoplasmatota;Thermoplasmata	Candidatus Methanomethylophilaceae archaeon UBA9915	GCA_013329105.1	0.980518	48.5	37 ℃	Oil-field	Hydrogenotrophic	1	HIJ00796.1
		Archaea;Candidatus Thermoplasmatota;Thermoplasmata	Candidatus Methanomethylophilaceae archaeon RGIG9775	GCA_017649505.1	0.822645	57.4	37 ℃	Host-associated	Hydrogenotrophic	1	MBO7409368.1
		Archaea;Candidatus Thermoplasmatota;Thermoplasmata	Candidatus Methanomethylophilaceae archaeon RGIG5548	GCA_017507885.1	1.63735	56.6	37 ℃	Host-associated	Hydrogenotrophic	2	MBR7152820.1	MBR7153601.1
		Archaea;Candidatus Thermoplasmatota;Thermoplasmata	Candidatus Methanomethylophilaceae archaeon RGIG5541	GCA_017508065.1	1.65475	51.8	37 ℃	Host-associated	Hydrogenotrophic	4	MBR7124210.1	MBR7123575.1	MBR7123817.1	MBR7124943.1
		Archaea;Candidatus Thermoplasmatota;Thermoplasmata	Candidatus Methanomethylophilaceae archaeon MAG135	GCA_016297015.1	1.34556	53.8	37 ℃	Host-associated	Hydrogenotrophic	2	JAEDHL010000039.1_4	JAEDHL010000024.1_15
		Archaea;Candidatus Thermoplasmatota;Thermoplasmata	Candidatus Methanomethylophilaceae archaeon MAG098	GCA_016297775.1	1.34691	54.3	37 ℃	Host-associated	Hydrogenotrophic	3	JAEDGA010000044.1_3	JAEDGA010000032.1_3	JAEDGA010000005.1_6
		Archaea;Candidatus Thermoplasmatota;Thermoplasmata	Candidatus Methanomethylophilaceae archaeon RGIG6862	GCA_017541725.1	1.50141	51.7	37 ℃	Host-associated	Hydrogenotrophic	8	MBR4243853.1	MBR4245227.1	MBR4244558.1	MBR4245255.1	MBR4244972.1	MBR4244850.1	MBR4245234.1	MBR4245112.1
		Archaea;Candidatus Thermoplasmatota;Thermoplasmata	Candidatus Methanomethylophilaceae archaeon RGIG1591	GCA_017412185.1	1.63767	60.5	37 ℃	Host-associated	Hydrogenotrophic	3	MBQ3685214.1	MBQ3685700.1	MBQ3685730.1
		Archaea;Candidatus Thermoplasmatota;Thermoplasmata	Candidatus Methanomethylophilaceae archaeon RGIG4274	GCA_017461225.1	1.51768	61.6	37 ℃	Host-associated	Hydrogenotrophic	4	MBQ8179134.1	MBQ8179430.1	MBQ8178904.1	MBQ8180075.1
		Archaea;Candidatus Thermoplasmatota;Thermoplasmata	Candidatus Methanomethylophilaceae archaeon RGIG8197	GCA_017616575.1	1.25119	60.4	37 ℃	Host-associated	Hydrogenotrophic	7	MBO4569586.1	MBO4569311.1	MBO4568605.1	MBO4569213.1	MBO4568960.1	MBO4568697.1	MBO4568959.1
		Archaea;Candidatus Thermoplasmatota;Thermoplasmata	Candidatus Methanomethylophilaceae archaeon CSSed162cmB_238	GCA_007128455.1	1.50724	54.4	37 ℃	Hypersaline environments	Hydrogenotrophic	2	SKXK01000016.1_13	SKXK01000016.1_14
		Archaea;Candidatus Thermoplasmatota;Thermoplasmata	Candidatus Methanomethylophilaceae archaeon RGIG9098	GCA_017935945.1	1.56811	54.1	37 ℃	Host-associated	Hydrogenotrophic	6	MBP3385673.1	MBP3386774.1	MBP3386310.1	MBP3385534.1	MBP3385862.1	MBP3385261.1
		Archaea;Candidatus Thermoplasmatota;Thermoplasmata	Candidatus Methanomethylophilaceae archaeon CSBr16_211	GCA_007116915.1	0.958064	54	37 ℃	Hypersaline environments	Hydrogenotrophic	2	SKHQ01000003.1_16	SKHQ01000003.1_15
		Archaea;Candidatus Thermoplasmatota;Thermoplasmata	Candidatus Methanomethylophilaceae archaeon RGIG4840	GCA_017477785.1	0.919571	53.8	37 ℃	Host-associated	Hydrogenotrophic	5	MBR1452929.1	MBR1452631.1	MBR1452998.1	MBR1452455.1	MBR1452879.1
		Archaea;Candidatus Thermoplasmatota;Thermoplasmata	Candidatus Methanomethylophilaceae archaeon RGIG6539	GCA_017530685.1	1.83919	57.8	37 ℃	Host-associated	Hydrogenotrophic	13	MBR6870292.1	MBR6870036.1	MBR6871354.1	MBR6870063.1	MBR6871452.1	MBR6871129.1	MBR6870542.1	MBR6870037.1	MBR6871792.1	MBR6871791.1	MBR6870551.1	MBR6870097.1	MBR6871189.1
		Archaea;Candidatus Thermoplasmatota;Thermoplasmata	Candidatus Methanomethylophilaceae archaeon RGIG5987	GCA_017508945.1	1.99436	57.4	37 ℃	Host-associated	Hydrogenotrophic	12	MBR3476303.1	MBR3477275.1	MBR3476966.1	MBR3476955.1	MBR3475817.1	MBR3477468.1	MBR3476700.1	MBR3475760.1	MBR3475945.1	MBR3475944.1	MBR3476677.1	MBR3476312.1
		Archaea;Candidatus Thermoplasmatota;Thermoplasmata	Candidatus Methanomethylophilaceae archaeon B5_69.fa	GCA_021633945.1	1.16807	48.8	37 ℃	Host-associated	Hydrogenotrophic	4	JAJWSA010000068.1_2	JAJWSA010000103.1_2	JAJWSA010000158.1_2	JAJWSA010000102.1_1
		Archaea;Candidatus Thermoplasmatota;Thermoplasmata	Candidatus Methanomethylophilaceae archaeon B45_maxbin.030.fa	GCA_021634835.1	1.39459	48.1	37 ℃	Host-associated	Hydrogenotrophic	4	JAJWPL010000059.1_2	JAJWPL010000093.1_2	JAJWPL010000234.1_2	JAJWPL010000032.1_4
		Archaea;Candidatus Thermoplasmatota;Thermoplasmata	Candidatus Methanomethylophilaceae archaeon RGIG3838	GCA_017457125.1	1.16224	54.1	37 ℃	Host-associated	Hydrogenotrophic	5	MBQ7405985.1	MBQ7404900.1	MBQ7406056.1	MBQ7406095.1	MBQ7405601.1
		Archaea;Candidatus Thermoplasmatota;Thermoplasmata	Candidatus Methanomethylophilaceae archaeon RGIG3602	GCA_017455785.1	1.76013	50.8	37 ℃	Host-associated	Hydrogenotrophic	13	MBQ7702365.1	MBQ7702041.1	MBQ7701185.1	MBQ7701222.1	MBQ7701660.1	MBQ7701709.1	MBQ7701990.1	MBQ7702019.1	MBQ7701169.1	MBQ7702534.1	MBQ7702392.1	MBQ7702371.1	MBQ7701527.1
		Archaea;Candidatus Thermoplasmatota;Thermoplasmata	Candidatus Methanomethylophilaceae archaeon RGIG3795	GCA_017457905.1	1.31477	53.8	37 ℃	Host-associated	Hydrogenotrophic	8	MBQ9689188.1	MBQ9689492.1	MBQ9690180.1	MBQ9689319.1	MBQ9689594.1	MBQ9689022.1	MBQ9689318.1	MBQ9690120.1
		Archaea;Candidatus Thermoplasmatota;Thermoplasmata	Candidatus Methanomethylophilaceae archaeon MAG014	GCA_016294015.1	1.49839	48	37 ℃	Host-associated	Hydrogenotrophic	4	JAEDCU010000012.1_39	JAEDCU010000057.1_3	JAEDCU010000040.1_3	JAEDCU010000006.1_47
		Archaea;Candidatus Thermoplasmatota;Thermoplasmata	Candidatus Methanomethylophilaceae archaeon E16__bin99	GCA_944320495.1	1.76879	61.7	37 ℃	Host-associated	Hydrogenotrophic	4	CALUHR010000001.1_14	CALUHR010000003.1_139	CALUHR010000013.1_316	CALUHR010000001.1_65
		Archaea;Candidatus Thermoplasmatota;Thermoplasmata	Candidatus Methanomethylophilaceae archaeon RGIG6768	GCA_017524805.1	1.95064	55.3	37 ℃	Host-associated	Hydrogenotrophic	9	MBR4504566.1	MBR4504005.1	MBR4504139.1	MBR4505101.1	MBR4503993.1	MBR4504623.1	MBR4504338.1	MBR4504268.1	MBR4504670.1
		Archaea;Candidatus Thermoplasmatota;Thermoplasmata	Candidatus Methanomethylophilaceae archaeon E27__bin288	GCA_944320485.1	1.70829	60.7	37 ℃	Host-associated	Hydrogenotrophic	5	CALUHQ010000025.1_11	CALUHQ010000065.1_37	CALUHQ010000047.1_25	CALUHQ010000038.1_10	CALUHQ010000042.1_23
		Archaea;Candidatus Thermoplasmatota;Thermoplasmata	Candidatus Methanomethylophilaceae archaeon RGIG6915	GCA_017540705.1	1.75812	51.4	37 ℃	Host-associated	Hydrogenotrophic	7	MBR6214488.1	MBR6214049.1	MBR6214391.1	MBR6214282.1	MBR6214133.1	MBR6213302.1	MBR6214228.1
		Archaea;Candidatus Thermoplasmatota;Thermoplasmata	Candidatus Methanomethylophilaceae archaeon CSSed165cm_87	GCA_007130035.1	1.04168	54.3	37 ℃	Hypersaline environments	Hydrogenotrophic	3	SLTD01000043.1_38	SLTD01000043.1_39	SLTD01000070.1_1
		Archaea;Candidatus Thermoplasmatota;Thermoplasmata	Candidatus Methanomethylophilaceae archaeon Tb.RUG.94	GCA_016292055.1	1.68228	55.2	37 ℃	Host-associated	Hydrogenotrophic	8	JAEEZW010000015.1_14	JAEEZW010000118.1_10	JAEEZW010000074.1_3	JAEEZW010000071.1_2	JAEEZW010000019.1_10	JAEEZW010000118.1_16	JAEEZW010000107.1_2	JAEEZW010000146.1_1
		Archaea;Candidatus Thermoplasmatota;Thermoplasmata	Candidatus Methanomethylophilaceae archaeon RGIG3750	GCA_017453585.1	1.0665	53.8	37 ℃	Host-associated	Hydrogenotrophic	5	MBQ7622050.1	MBQ7620965.1	MBQ7621306.1	MBQ7621899.1	MBQ7620964.1
		Archaea;Candidatus Thermoplasmatota;Thermoplasmata	Candidatus Methanomethylophilaceae archaeon WOFA05	GCA_011620825.1	0.922321	54.2	37 ℃	Terrestrial	Hydrogenotrophic	3	WOYN01000058.1_16	WOYN01000058.1_17	WOYN01000058.1_18
		Archaea;Candidatus Thermoplasmatota;Thermoplasmata	Candidatus Methanomethylophilaceae archaeon RGIG9904	GCA_017646915.1	0.961277	52.2	37 ℃	Host-associated	Hydrogenotrophic	4	MBO7205120.1	MBO7205546.1	MBO7204937.1	MBO7205682.1
		Archaea;Candidatus Thermoplasmatota;Thermoplasmata	Candidatus Methanomethylophilaceae archaeon CSBr16_145	GCA_007117455.1	1.14334	55.6	37 ℃	Hypersaline environments	Hydrogenotrophic	2	SKGM01000014.1_38	SKGM01000014.1_39
		Archaea;Candidatus Thermoplasmatota;Thermoplasmata	Candidatus Methanomethylophilaceae archaeon RGIG6801	GCA_017542975.1	1.72665	60.8	37 ℃	Host-associated	Hydrogenotrophic	6	MBR6037161.1	MBR6038599.1	MBR6037729.1	MBR6038535.1	MBR6038604.1	MBR6038763.1
		Archaea;Candidatus Thermoplasmatota;Thermoplasmata	Candidatus Methanomethylophilaceae archaeon RGIG3983	GCA_017451765.1	1.016	55.3	37 ℃	Host-associated	Hydrogenotrophic	4	MBQ8373127.1	MBQ8372881.1	MBQ8373167.1	MBQ8373907.1
		Archaea;Candidatus Thermoplasmatota;Thermoplasmata	Candidatus Methanomethylophilaceae archaeon RGIG5152	GCA_017474915.1	1.35069	58.1	37 ℃	Host-associated	Hydrogenotrophic	7	MBR2093432.1	MBR2093174.1	MBR2093408.1	MBR2093908.1	MBR2093548.1	MBR2093560.1	MBR2093547.1
		Archaea;Candidatus Thermoplasmatota;Thermoplasmata	Candidatus Methanomethylophilaceae archaeon BRZ_LV__bin11	GCA_944320205.1	1.83132	59.3	37 ℃	Host-associated	Hydrogenotrophic	5	CALUGM010000001.1_198	CALUGM010000001.1_1268	CALUGM010000001.1_484	CALUGM010000001.1_98	CALUGM010000001.1_1171
		Archaea;Candidatus Thermoplasmatota;Thermoplasmata	Candidatus Methanomethylophilaceae archaeon BRZ_N__bin190	GCA_944320375.1	1.84009	59.7	37 ℃	Host-associated	Hydrogenotrophic	5	CALUHF010000001.1_1056	CALUHF010000001.1_1249	CALUHF010000001.1_1382	CALUHF010000001.1_469	CALUHF010000001.1_1048
		Archaea;Candidatus Thermoplasmatota;Thermoplasmata	Candidatus Methanomethylophilaceae archaeon RGIG6046	GCA_017519045.1	1.90623	60.3	37 ℃	Host-associated	Hydrogenotrophic	6	MBR7005651.1	MBR7006135.1	MBR7005630.1	MBR7006354.1	MBR7005732.1	MBR7005731.1
		Archaea;Candidatus Thermoplasmatota;Thermoplasmata	Candidatus Methanomethylophilaceae archaeon RGIG2195	GCA_017407825.1	1.2099	45.5	37 ℃	Host-associated	Hydrogenotrophic	2	MBQ2762910.1	MBQ2763240.1
		Archaea;Candidatus Thermoplasmatota;Thermoplasmata	Candidatus Methanomethylophilaceae archaeon CSBr16_184	GCA_007117095.1	1.10877	56.3	37 ℃	Hypersaline environments	Hydrogenotrophic	2	SKHE01000055.1_15	SKHE01000055.1_16
		Archaea;Candidatus Thermoplasmatota;Thermoplasmata	Candidatus Methanomethylophilaceae archaeon E17__bin108	GCA_944321505.1	1.38519	61.8	37 ℃	Host-associated	Hydrogenotrophic	2	CALULN010000021.1_71	CALULN010000012.1_31
		Archaea;Candidatus Thermoplasmatota;Thermoplasmata	Candidatus Methanomethylophilaceae archaeon RGIG6752	GCA_017535165.1	1.74809	53.7	37 ℃	Host-associated	Hydrogenotrophic	5	MBR4685127.1	MBR4686579.1	MBR4685464.1	MBR4685780.1	MBR4686471.1
		Archaea;Candidatus Thermoplasmatota;Thermoplasmata	Candidatus Methanomethylophilaceae archaeon BRZ_KP__bin43	GCA_944321985.1	1.77536	57.4	37 ℃	Host-associated	Hydrogenotrophic	4	CALUNK010000062.1_10	CALUNK010000027.1_12	CALUNK010000104.1_2	CALUNK010000034.1_12
		Archaea;Candidatus Thermoplasmatota;Thermoplasmata	Candidatus Methanomethylophilaceae archaeon BRZ_GG__bin20	GCA_944322255.1	1.88481	60.9	37 ℃	Host-associated	Hydrogenotrophic	5	CALUOK010000013.1_56	CALUOK010000014.1_6	CALUOK010000009.1_58	CALUOK010000002.1_58	CALUOK010000004.1_46
		Archaea;Candidatus Thermoplasmatota;Thermoplasmata	Candidatus Methanomassiliicoccus intestiNAlis Issoire-Mx1	GCA_000404225.1	1.93165	41.3	37 ℃	Host-associated	H2-dependent methylotrophic	5	AGN26495.1	AGN26567.1	AGN26610.1	AGN25700.1	AGN25955.1
		Archaea;Candidatus Thermoplasmatota;Thermoplasmata	Candidatus Methanomassiliicoccus intestiNAlis 138	GCA_006954445.1	1.84048	41.2	37 ℃	Host-associated	H2-dependent methylotrophic	5	TQS84219.1	TQS84176.1	TQS83585.1	TQS82790.1	TQS83366.1
		Archaea;Candidatus Thermoplasmatota;Thermoplasmata	Candidatus Methanomassiliicoccus intestiNAlis 183	GCA_006954475.1	1.88396	41.4	37 ℃	Host-associated	H2-dependent methylotrophic	5	TQS81370.1	TQS83651.1	TQS83525.1	TQS84050.1	TQS81273.1
		Archaea;Candidatus Thermoplasmatota;Thermoplasmata	Candidatus Methanomassiliicoccus intestiNAlis JMAG_GENOME_3625_20210801	GCA_023708665.1	1.62214	44.6	37 ℃	Host-associated	H2-dependent methylotrophic	4	BREH01000016.1_22	BREH01000011.1_33	BREH01000032.1_4	BREH01000029.1_4
		Archaea;Candidatus Thermoplasmatota;Thermoplasmata	Candidatus MethaNArcanum hacksteinii 106	GCA_006954405.1	1.41689	47.6	37 ℃	Host-associated	Methylotrophic	4	TQS77116.1	TQS77966.1	TQS76855.1	TQS77006.1
		Archaea;Candidatus Thermoplasmatota;Thermoplasmata	Candidatus Haloplasma halalkaliphilum CSSed165cm_322	GCA_007133925.1	1.38036	50.1	37 ℃	Hypersaline environments	Aceticlastic	2	SLLU01000023.1_15	SLLU01000099.1_5
		Archaea;Candidatus Thermoplasmatota;Thermoplasmata	Candidatus Haladaptoplasma halalkaliphilum HAP24	GCA_019594055.1	1.8226	49.8	37 ℃	Hypersaline environments	Aceticlastic	4	JAFDTY010000029.1_6	JAFDTY010000078.1_9	JAFDTY010000014.1_30	JAFDTY010000058.1_4
		Archaea;Candidatus Thermoplasmatota;unclassified Candidatus Thermoplasmatota	Candidatus Thermoplasmatota archaeon OS_PC_MetaG.mb.22	GCA_018830345.1	1.08022	38.3	NA	Freshwater	Unknown	1	MBU2565242.1
		Archaea;Candidatus Thermoplasmatota;unclassified Candidatus Thermoplasmatota	Candidatus Thermoplasmatota archaeon bin267	GCA_022848965.1	1.96517	56.9	NA	Marine	Unknown	1	MCJ2670205.1
[truncated: 3,767 more rows]

## Sheet: Table S3
Table S3. Results of structural clustering of MatE proteins.
[truncated: 854 more rows]

[truncated: 1 more sheets: Table S4]
